# Supplementary material for: VSIG4 as a novel immune-related diagnostic biomarker and therapeutic target in renal fibrosis
Source: Clinics (Sao Paulo). 2025 Nov 10;80:100817. doi: 10.1016/j.clinsp.2025.100817 (PMC12648971; doi:10.1016/j.clinsp.2025.100817)
Supplement: Supplementary file 2 [file mmc2.xlsx]

## Sheet: GSE76882DEG
GSE76882_DEG
ID	logFC	AveExpr	t	pvalue	adj.P.Val	B
ISG20	2.01657	5.42677	12.1758	2.55509e-25	4.41085e-21	46.7989
CORO1A	1.89967	5.85536	10.9274	1.10213e-21	6.34204e-18	38.6147
BIRC3	1.42201	6.97992	10.85	1.84276e-21	7.9529e-18	38.112
HCLS1	1.61768	7.06523	10.7873	2.79211e-21	9.64003e-18	37.7056
ARHGAP30	1.4457	5.76059	10.7031	4.8773e-21	1.20281e-17	37.1601
IGH@	3.5119	9.67313	10.6604	6.46977e-21	1.34617e-17	36.8838
RAC2	1.33096	5.51304	10.6322	7.79802e-21	1.34617e-17	36.7012
CCL5	2.00247	6.77025	10.5875	1.04759e-20	1.64405e-17	36.4125
DOCK2	1.42958	5.2815	10.4917	1.97012e-20	2.66877e-17	35.7948
C16orf54	1.64517	5.27655	10.4614	2.40605e-20	2.66877e-17	35.5994
CD2	1.81774	5.6976	10.4565	2.48536e-20	2.66877e-17	35.5677
NFKBIZ	1.50342	7.35299	10.4506	2.58337e-20	2.66877e-17	35.5298
IL7R	2.02477	6.0084	10.448	2.62812e-20	2.66877e-17	35.5131
IGK@	2.86808	8.66158	10.362	4.62741e-20	4.20437e-17	34.9598
GPR171	1.6079	5.01048	10.3444	5.19437e-20	4.30103e-17	34.8468
IGLL1	2.27241	6.71108	10.3406	5.32317e-20	4.30103e-17	34.8229
TAP1	1.10534	7.61218	10.3362	5.48124e-20	4.30103e-17	34.7943
NFATC2	1.25181	5.36823	10.3133	6.36945e-20	4.66307e-17	34.6474
FXYD5	1.48831	5.71019	10.3106	6.48286e-20	4.66307e-17	34.6301
CD69	1.59145	4.4441	10.2954	7.16249e-20	4.94584e-17	34.5327
SERPING1	1.14541	8.73675	10.2492	9.69982e-20	6.44031e-17	34.2361
CP	1.28033	4.68381	10.1816	1.50955e-19	9.65162e-17	33.8037
MAFF	1.24673	5.09528	10.1487	1.87259e-19	1.15452e-16	33.5929
ARL4C	1.51883	5.95483	10.1338	2.06413e-19	1.22873e-16	33.4977
NLRC5	1.38982	6.29404	10.0697	3.13647e-19	1.64076e-16	33.0887
PYCARD	1.283	5.92782	10.026	4.16984e-19	2.05669e-16	32.8102
CSF2RB	1.65089	5.26818	9.99611	5.06617e-19	2.4137e-16	32.6199
P2RY13	1.11617	4.25571	9.98781	5.34738e-19	2.4137e-16	32.567
SASH3	1.36219	4.92902	9.98423	5.4735e-19	2.4137e-16	32.5442
FAM26F	1.15524	5.06724	9.98107	5.58699e-19	2.4137e-16	32.5242
EGF	-2.04733	8.25313	-9.96328	6.27256e-19	2.64105e-16	32.411
SLA	1.28101	6.28536	9.93322	7.62677e-19	3.13479e-16	32.2199
HLA-DPB1	1.1488	10.9855	9.92885	7.84651e-19	3.1501e-16	32.1921
CXCL2	1.46116	4.4327	9.8859	1.03709e-18	4.06893e-16	31.9194
NCF4	1.01586	4.63826	9.81785	1.61237e-18	6.12586e-16	31.488
MYO1F	1.07219	4.70275	9.81595	1.63233e-18	6.12586e-16	31.476
CSF1R	1.09672	4.84374	9.80132	1.79459e-18	6.45418e-16	31.3834
TNFAIP3	1.15418	6.46537	9.78622	1.97876e-18	6.69792e-16	31.2879
STAT4	1.18524	4.60707	9.74771	2.53856e-18	8.24943e-16	31.0444
C1orf38	1.23242	4.54612	9.74684	2.55286e-18	8.24943e-16	31.0389
LOC652493	2.62597	6.60938	9.74518	2.58049e-18	8.24943e-16	31.0283
IGLV2-23	2.87404	6.76284	9.72906	2.86378e-18	8.98861e-16	30.9265
LOC100287723	2.52292	6.839	9.70109	3.43062e-18	1.05755e-15	30.75
GBP2	1.25027	7.66613	9.69815	3.49652e-18	1.05895e-15	30.7314
KIAA1949	1.29799	6.79974	9.68241	3.87021e-18	1.14629e-15	30.6321
DARC	2.04862	5.65549	9.67805	3.98053e-18	1.14629e-15	30.6047
LOC100130100	2.86659	6.17534	9.6765	4.02071e-18	1.14629e-15	30.5948
LOC541471	1.14294	7.93544	9.64881	4.8066e-18	1.31708e-15	30.4203
EVI2B	1.83862	6.49039	9.62259	5.69095e-18	1.48853e-15	30.2553
RGS19	1.19277	6.54026	9.61315	6.04786e-18	1.55827e-15	30.1958
CXCL1	1.85414	4.60325	9.58541	7.22979e-18	1.80881e-15	30.0213
PVALB	-1.6579	7.53549	-9.57504	7.7282e-18	1.90588e-15	29.9562
POU2AF1	1.10832	3.95807	9.5384	9.78002e-18	2.35994e-15	29.726
ARHGAP25	1.06292	5.7641	9.5355	9.96348e-18	2.35994e-15	29.7079
SOX9	1.39207	6.28136	9.53346	1.00947e-17	2.35994e-15	29.6951
GZMA	1.78357	5.69659	9.48105	1.41297e-17	3.08279e-15	29.3665
CD53	1.56298	7.97502	9.47933	1.42862e-17	3.08279e-15	29.3557
C1orf162	1.4124	6.48742	9.46889	1.52748e-17	3.21571e-15	29.2903
IL10RA	1.56871	6.09046	9.45838	1.6339e-17	3.35786e-15	29.2245
MRO	-1.8455	6.3398	-9.4485	1.74067e-17	3.45393e-15	29.1626
GPR98	-1.93759	6.65198	-9.44449	1.7859e-17	3.50341e-15	29.1375
NECAB2	-1.2426	5.3388	-9.43515	1.89594e-17	3.63662e-15	29.0791
CD8A	1.66193	5.08681	9.3981	2.40289e-17	4.47934e-15	28.8476
MGC29506	2.00536	4.59091	9.39314	2.48029e-17	4.55502e-15	28.8166
CARD16	1.35644	7.58329	9.36279	3.01089e-17	5.41428e-15	28.6271
LAPTM5	1.51246	7.6888	9.34951	3.27719e-17	5.83238e-15	28.5443
RNASE6	1.49699	7.73507	9.3425	3.42718e-17	6.03709e-15	28.5006
HCST	1.32853	6.72273	9.33403	3.61738e-17	6.30775e-15	28.4478
C1QB	1.66553	7.89246	9.32331	3.87339e-17	6.68663e-15	28.381
EVI2A	1.50343	6.10163	9.3113	4.18147e-17	7.14701e-15	28.3062
ARHGAP9	1.38344	5.23248	9.29861	4.53373e-17	7.67312e-15	28.2272
CYTIP	1.44159	5.65748	9.26621	5.57223e-17	9.16127e-15	28.0257
LCK	1.23558	4.37784	9.26085	5.76535e-17	9.32728e-15	27.9924
SERPINA3	2.3829	6.45211	9.24081	6.5491e-17	1.04683e-14	27.8678
CD48	1.25361	5.26729	9.21066	7.9317e-17	1.24705e-14	27.6807
KLRK1	1.40354	5.48084	9.17542	9.91882e-17	1.48894e-14	27.4623
PSMB9	1.10819	8.20646	9.17375	1.00249e-16	1.49189e-14	27.4519
C1QC	1.48416	6.39742	9.15798	1.10786e-16	1.62076e-14	27.3542
A2LD1	-1.17233	6.32592	-9.12132	1.39733e-16	1.97531e-14	27.1275
MIR155HG	1.30239	4.15903	9.12018	1.40742e-16	1.97531e-14	27.1204
2025-03-01	1.24323	4.69291	9.08121	1.80075e-16	2.4869e-14	26.8797
SAMHD1	1.27016	5.56464	9.06559	1.98749e-16	2.67736e-14	26.7833
STAB1	1.14786	6.30716	9.052	2.16555e-16	2.85374e-14	26.6995
PHLDA2	1.15727	4.76089	9.03261	2.44734e-16	3.17657e-14	26.58
LST1	1.19777	6.33552	8.98724	3.25716e-16	4.08123e-14	26.3008
TIMP1	1.23752	9.90002	8.98687	3.2646e-16	4.08123e-14	26.2986
AIM2	1.27495	4.23607	8.98583	3.28617e-16	4.08123e-14	26.2921
HLA-DQB1	1.28662	8.2314	8.97391	3.54209e-16	4.30614e-14	26.2189
HCP5	1.10559	6.52601	8.96612	3.72004e-16	4.49084e-14	26.171
TM4SF5	-1.23072	6.77119	-8.9621	3.81516e-16	4.57368e-14	26.1464
LOC100131781	-2.31201	7.99108	-8.95806	3.91327e-16	4.65894e-14	26.1216
CASP1	1.26684	6.71142	8.95403	4.01391e-16	4.74603e-14	26.0968
SFN	1.39508	5.13783	8.95055	4.10263e-16	4.81794e-14	26.0754
TRIM50	-1.25627	5.07458	-8.93939	4.40059e-16	5.13294e-14	26.0069
SERPINB9	1.05918	6.52744	8.92907	4.69526e-16	5.40362e-14	25.9436
CD3G	1.23623	4.47457	8.92013	4.96647e-16	5.64054e-14	25.8888
GZMH	1.00329	4.19392	8.91663	5.07682e-16	5.72818e-14	25.8673
LTF	2.81674	7.74884	8.90408	5.49261e-16	6.03942e-14	25.7905
KCNT2	1.06074	4.82222	8.89425	5.84199e-16	6.33048e-14	25.7302
IRF1	1.19449	6.05823	8.89356	5.86733e-16	6.33048e-14	25.726
NNMT	1.39854	5.60365	8.86894	6.84631e-16	7.23786e-14	25.5753
CPA3	1.94426	5.8647	8.86825	6.87603e-16	7.23786e-14	25.5711
ELF3	1.24993	5.91745	8.86011	7.23568e-16	7.57028e-14	25.5213
CD3D	1.79066	6.62893	8.84701	7.85429e-16	8.16798e-14	25.4412
GBP5	1.28951	4.55108	8.81564	9.55666e-16	9.82004e-14	25.2496
LOC100289727	1.03382	3.9004	8.8143	9.63674e-16	9.84373e-14	25.2415
RTP4	1.03186	5.96488	8.7954	1.08447e-15	1.08845e-13	25.1261
ASB9	-1.29967	7.74216	-8.79074	1.11649e-15	1.1077e-13	25.0977
EOMES	1.08508	4.77546	8.77637	1.22129e-15	1.19362e-13	25.0101
SELL	1.53353	5.59535	8.75725	1.3759e-15	1.31228e-13	24.8937
IGLC1	2.35807	5.46662	8.74799	1.45772e-15	1.35366e-13	24.8374
CST7	1.20735	5.236	8.7479	1.4585e-15	1.35366e-13	24.8368
AGR3	1.30446	4.38953	8.74312	1.50262e-15	1.38715e-13	24.8077
CCDC109B	1.28895	4.98683	8.73918	1.53995e-15	1.40514e-13	24.7838
AFM	-2.28163	7.18993	-8.7385	1.54652e-15	1.40514e-13	24.7796
KLRB1	1.48195	5.95832	8.72465	1.68585e-15	1.5237e-13	24.6954
NKG7	1.29425	4.98613	8.71954	1.74023e-15	1.54854e-13	24.6644
AMICA1	1.01861	6.18626	8.69641	2.00961e-15	1.77907e-13	24.5239
PLAC8	1.742	5.66128	8.69553	2.02058e-15	1.77965e-13	24.5186
UBE2QL1	-1.05594	5.85476	-8.69111	2.07691e-15	1.81998e-13	24.4917
HMHA1	1.03994	6.08423	8.6754	2.28998e-15	1.97659e-13	24.3964
LY86	1.26978	6.29667	8.642	2.81747e-15	2.37729e-13	24.194
TNFSF13B	1.3898	6.4749	8.64168	2.82305e-15	2.37729e-13	24.1921
TCIRG1	1.06869	6.34548	8.63157	3.0057e-15	2.50664e-13	24.1309
NLRC3	1.11298	4.55748	8.62823	3.06864e-15	2.54682e-13	24.1107
TNFRSF1B	1.06997	6.00815	8.61458	3.33953e-15	2.71936e-13	24.0281
IGJ	2.74161	8.11308	8.61257	3.38123e-15	2.74039e-13	24.016
HLA-DOB	1.00431	4.29134	8.59652	3.73472e-15	2.98483e-13	23.9189
ITGAM	1.27774	5.07887	8.5834	4.05057e-15	3.22235e-13	23.8397
TRIM22	1.08002	8.88343	8.57574	4.24707e-15	3.3326e-13	23.7934
AGR2	1.31461	5.66985	8.57479	4.27207e-15	3.33705e-13	23.7877
HLA-DPA1	1.01787	10.9317	8.56448	4.55324e-15	3.50904e-13	23.7255
TNFRSF17	1.83117	4.15471	8.55415	4.85327e-15	3.67465e-13	23.6632
TLN2	-1.01211	7.82381	-8.54851	5.0254e-15	3.78836e-13	23.6292
GMFG	1.03159	7.40795	8.52447	5.82919e-15	4.2821e-13	23.4844
TMEM207	-1.69565	6.1259	-8.49094	7.16766e-15	5.21455e-13	23.2826
ZYG11A	-1.20212	5.96009	-8.47543	7.88541e-15	5.67191e-13	23.1895
GPR183	1.39837	4.71698	8.4726	8.02422e-15	5.7239e-13	23.1725
CD52	1.94024	7.41838	8.46812	8.24844e-15	5.83577e-13	23.1456
SLAMF8	1.17073	4.4514	8.45131	9.14657e-15	6.34843e-13	23.0447
IFI16	1.13339	8.21242	8.45119	9.15383e-15	6.34843e-13	23.0439
SLC16A10	-1.26271	7.89083	-8.45113	9.15692e-15	6.34843e-13	23.0436
CTSL2	-1.43839	7.1045	-8.44767	9.35356e-15	6.43309e-13	23.0229
FCGR2A	1.22093	5.25958	8.43849	9.89662e-15	6.77958e-13	22.9678
HOPX	1.55714	6.85302	8.43249	1.02681e-14	6.97869e-13	22.9319
IRF8	1.02441	6.51837	8.41129	1.16954e-14	7.82552e-13	22.8049
IL2RB	1.09458	5.16557	8.40805	1.19304e-14	7.92131e-13	22.7854
MMP7	1.6163	9.55941	8.40685	1.20181e-14	7.94899e-13	22.7783
TYROBP	1.26916	7.71989	8.39397	1.30063e-14	8.5355e-13	22.7012
CXCL6	2.06907	4.99602	8.38474	1.37628e-14	8.89841e-13	22.646
GABBR1	1.45433	8.06985	8.35779	1.62323e-14	1.02165e-12	22.485
CD247	1.06389	5.14117	8.35736	1.62749e-14	1.02165e-12	22.4825
SPON2	1.31741	6.88815	8.33609	1.8536e-14	1.15103e-12	22.3555
ITK	1.04372	4.21817	8.33443	1.87245e-14	1.15838e-12	22.3457
CXCL16	1.0324	6.21283	8.32096	2.03306e-14	1.24456e-12	22.2654
FKBP11	1.02307	6.63306	8.30662	2.2192e-14	1.34421e-12	22.1799
IGHD	1.81632	4.37919	8.30368	2.25933e-14	1.35427e-12	22.1624
GIMAP2	1.10011	6.59383	8.30223	2.27936e-14	1.35751e-12	22.1538
EGR1	1.02508	5.40523	8.28781	2.48893e-14	1.47651e-12	22.068
SLC2A5	-1.17124	5.95612	-8.28676	2.50497e-14	1.48094e-12	22.0617
APOH	-1.99033	8.04194	-8.28462	2.53781e-14	1.49523e-12	22.049
SLPI	2.00224	7.73648	8.2829	2.56458e-14	1.50586e-12	22.0388
PTGER3	-1.21423	7.20027	-8.25425	3.05367e-14	1.75718e-12	21.8685
PVRIG	1.08061	3.93452	8.25001	3.13346e-14	1.79208e-12	21.8434
FCGR2B	1.38798	5.26665	8.24938	3.14546e-14	1.79208e-12	21.8397
RASD1	1.18214	6.60981	8.23104	3.51662e-14	1.97744e-12	21.7309
MX2	1.09107	5.64968	8.22681	3.60841e-14	2.02247e-12	21.7057
C1R	1.11165	8.4947	8.21954	3.77133e-14	2.10694e-12	21.6626
ANGPTL3	-1.489	6.22513	-8.21632	3.84585e-14	2.13673e-12	21.6436
HRG	-1.35394	7.2011	-8.21617	3.84941e-14	2.13673e-12	21.6427
CECR1	1.10383	8.19009	8.19736	4.31513e-14	2.37236e-12	21.5313
PXDN	1.10109	6.6933	8.16975	5.1015e-14	2.79579e-12	21.368
KLK1	-1.69912	7.65552	-8.15906	5.443e-14	2.94554e-12	21.3048
MS4A6A	1.2943	7.15103	8.1426	6.01309e-14	3.18417e-12	21.2077
CYAT1	1.67592	4.65021	8.11951	6.91455e-14	3.57383e-12	21.0715
FCER1G	1.37229	6.8594	8.07959	8.7987e-14	4.40267e-12	20.8365
IGHA1	1.82881	5.24595	8.07659	8.95928e-14	4.47006e-12	20.8188
GABRP	1.24307	4.48308	8.07558	9.01428e-14	4.48454e-12	20.8129
LY96	1.48091	6.47683	8.05488	1.02114e-13	5.03655e-12	20.6913
FCN1	1.04477	4.75879	8.04056	1.11308e-13	5.47437e-12	20.6073
XCL1	1.31583	5.35251	8.03906	1.12319e-13	5.4928e-12	20.5984
ALB	-2.58593	7.76594	-8.02808	1.19987e-13	5.78586e-12	20.5341
RHCG	-1.27372	6.83065	-8.01991	1.26031e-13	6.0268e-12	20.4861
EMB	1.3136	6.47023	8.01271	1.31604e-13	6.22431e-12	20.444
SERPINA6	-1.41325	8.18493	-7.99595	1.45534e-13	6.82705e-12	20.3459
REG1A	2.05038	5.46435	7.99033	1.50526e-13	7.0421e-12	20.313
BCL11B	1.06882	4.25375	7.98257	1.57699e-13	7.31817e-12	20.2676
TPBG	1.00222	7.52966	7.98164	1.58586e-13	7.33959e-12	20.2622
MPEG1	1.34485	6.78188	7.94226	2.00785e-13	9.07369e-12	20.0322
FAM132B	1.10813	4.36939	7.93212	2.13342e-13	9.51659e-12	19.973
CLEC10A	1.12796	4.9672	7.92663	2.20461e-13	9.78358e-12	19.9411
MNDA	1.29512	5.46621	7.916	2.34927e-13	1.03075e-11	19.8791
CYP3A7	-1.37106	6.30455	-7.90378	2.52717e-13	1.09192e-11	19.808
NCF2	1.13612	5.02261	7.87823	2.94322e-13	1.25145e-11	19.6594
VSIG4	1.43969	6.96818	7.87634	2.97657e-13	1.26252e-11	19.6485
SLC5A11	-1.23751	6.51873	-7.86536	3.17803e-13	1.33511e-11	19.5846
GZMK	1.61123	6.43926	7.86532	3.17865e-13	1.33511e-11	19.5845
IGSF6	1.30284	5.58583	7.86447	3.19488e-13	1.33543e-11	19.5795
PNPLA3	-1.16299	6.59524	-7.85322	3.41626e-13	1.41766e-11	19.5142
ATP6V1C2	-1.07157	5.78806	-7.84836	3.51651e-13	1.44882e-11	19.486
SLC6A19	-1.53413	8.07979	-7.81881	4.19215e-13	1.68213e-11	19.3148
CSTA	1.41362	5.9057	7.8052	4.54487e-13	1.7995e-11	19.2361
CRIP1	1.02211	8.29917	7.79803	4.74249e-13	1.85645e-11	19.1946
LCP1	1.1687	6.73778	7.76395	5.80414e-13	2.24154e-11	18.9978
LOC727944	-1.50866	7.04492	-7.71465	7.76886e-13	2.88417e-11	18.7138
LOC100290557	1.29121	4.8059	7.71307	7.84142e-13	2.90486e-11	18.7047
QPCT	1.0482	6.22667	7.7118	7.90053e-13	2.92018e-11	18.6974
PLTP	1.0537	6.34464	7.70795	8.08226e-13	2.96821e-11	18.6752
DNMT3L	-1.21921	5.85111	-7.70761	8.09841e-13	2.96821e-11	18.6733
MAPT	-1.29623	6.98169	-7.70285	8.32874e-13	3.03973e-11	18.646
RASSF2	1.28512	5.73526	7.70199	8.37122e-13	3.04878e-11	18.641
FPR1	1.10701	5.51833	7.70012	8.46404e-13	3.06964e-11	18.6303
RDH12	-1.74798	7.23269	-7.69245	8.85599e-13	3.18502e-11	18.5862
PLEK	1.1695	5.37771	7.67078	1.00616e-12	3.55201e-11	18.4619
KIAA0125	1.04183	3.9539	7.66531	1.03913e-12	3.66092e-11	18.4305
FAM83D	-1.14214	5.7585	-7.65895	1.07876e-12	3.77741e-11	18.394
SLC4A1	-1.11726	6.74234	-7.64491	1.17157e-12	4.07759e-11	18.3136
TFPI2	1.34982	5.5273	7.64381	1.17919e-12	4.09586e-11	18.3073
CCL4	1.68331	5.80601	7.63475	1.24365e-12	4.27672e-11	18.2555
FCGR1A	1.29476	4.83023	7.62578	1.31092e-12	4.49015e-11	18.2042
SLC12A3	-1.37047	6.4894	-7.59595	1.56164e-12	5.20435e-11	18.0338
MS4A7	1.36494	7.03877	7.5874	1.64183e-12	5.45057e-11	17.985
LPPR1	-1.43004	8.00743	-7.58418	1.67311e-12	5.53376e-11	17.9667
HS6ST2	-1.246	6.17073	-7.55558	1.97781e-12	6.40579e-11	17.8038
CD27	1.04431	4.32239	7.55194	2.02033e-12	6.50689e-11	17.7831
GK3P	-1.10264	6.83109	-7.54289	2.12997e-12	6.78409e-11	17.7316
MARCKS	1.05939	7.17241	7.53678	2.20739e-12	6.99195e-11	17.6968
RALYL	-1.34684	7.20261	-7.5239	2.37969e-12	7.48279e-11	17.6237
ARHGAP15	1.02962	7.17713	7.52031	2.43002e-12	7.62718e-11	17.6033
PTPRC	1.5229	6.35562	7.51646	2.48522e-12	7.78628e-11	17.5814
C3	1.51082	8.78242	7.51409	2.51976e-12	7.88019e-11	17.568
LDHD	-1.13041	7.25367	-7.50815	2.60853e-12	8.10782e-11	17.5343
LOC727820	1.14465	7.19152	7.50797	2.61134e-12	8.10782e-11	17.5332
FOLH1B	-1.32467	7.32745	-7.47123	3.23375e-12	9.72547e-11	17.3252
VCAN	1.76287	6.37805	7.46944	3.26752e-12	9.80873e-11	17.315
LCN2	1.61803	5.11829	7.46423	3.36803e-12	1.00245e-10	17.2856
CD1C	1.1456	5.76128	7.44371	3.79423e-12	1.11308e-10	17.1696
TMPRSS4	1.00225	6.57351	7.43496	3.9917e-12	1.15822e-10	17.1202
PLA2G12B	-1.12869	5.8838	-7.43301	4.03712e-12	1.16934e-10	17.1092
GLIPR1	1.14779	5.53769	7.42522	4.22349e-12	1.21113e-10	17.0653
FGR	1.02591	4.81289	7.42365	4.26221e-12	1.21819e-10	17.0564
GK	-1.22727	7.20432	-7.42068	4.33624e-12	1.23464e-10	17.0396
SLC34A2	1.29537	4.70446	7.4107	4.59406e-12	1.29587e-10	16.9834
G6PC	-1.51118	6.81976	-7.38265	5.40313e-12	1.48054e-10	16.8256
ITGB2	1.09868	6.07908	7.37581	5.62088e-12	1.53049e-10	16.7872
SLC23A3	-1.07509	6.52277	-7.33787	6.99604e-12	1.85519e-10	16.5742
GPT2	-1.00408	6.28768	-7.29287	9.06227e-12	2.32455e-10	16.3225
FCGR1B	1.28402	5.18108	7.28506	9.47816e-12	2.41814e-10	16.2788
BPHL	-1.00311	9.38895	-7.28197	9.64741e-12	2.45233e-10	16.2616
CALML3	-1.17955	5.07632	-7.28149	9.67406e-12	2.45233e-10	16.2589
DHDH	-1.3339	7.14079	-7.26538	1.06107e-11	2.64756e-10	16.1691
FOLH1	-1.28826	7.16296	-7.21817	1.39005e-11	3.3577e-10	15.9064
AMDHD1	-1.24688	7.67641	-7.21274	1.43389e-11	3.44272e-10	15.8762
CTSS	1.39905	7.32031	7.20353	1.51128e-11	3.60348e-10	15.8251
MS4A4A	1.04466	6.18979	7.19055	1.62736e-11	3.84836e-10	15.7532
SUSD2	-1.0129	7.18003	-7.17975	1.73062e-11	4.0482e-10	15.6933
LAMP3	1.13823	4.34818	7.16749	1.85581e-11	4.30603e-10	15.6254
NAPSB	1.00142	5.44833	7.14353	2.12661e-11	4.87539e-10	15.493
ATP6V0D2	-1.19136	8.13293	-7.14204	2.14469e-11	4.90381e-10	15.4848
SFXN2	-1.11133	9.36022	-7.12922	2.30665e-11	5.23255e-10	15.414
SLC1A3	1.06084	5.6229	7.11861	2.44974e-11	5.52086e-10	15.3555
ACOX2	-1.10425	9.26787	-7.11078	2.5609e-11	5.76387e-10	15.3124
KCNN2	-1.09658	4.75857	-7.0956	2.79078e-11	6.21643e-10	15.2288
HEPACAM2	-1.11439	6.2673	-7.0196	4.28592e-11	9.20246e-10	14.8119
ABCC2	-1.1732	6.86634	-7.00913	4.54574e-11	9.68804e-10	14.7547
CXCL11	1.74955	5.06781	6.97684	5.4497e-11	1.14034e-09	14.5785
AGXT2L1	-1.49026	6.16622	-6.96989	5.6663e-11	1.18137e-09	14.5407
CCL2	1.04893	8.62479	6.9658	5.79779e-11	1.20677e-09	14.5184
MTTP	-1.35295	6.33976	-6.94379	6.55824e-11	1.33666e-09	14.3987
AQP11	-1.11743	7.10925	-6.92063	7.465e-11	1.49349e-09	14.2729
LOC145837	-1.46301	7.05036	-6.88832	8.93897e-11	1.75556e-09	14.0979
OSTalpha	-1.2431	6.1434	-6.88363	9.17573e-11	1.80001e-09	14.0725
SOST	-1.38865	6.63311	-6.86882	9.96417e-11	1.95024e-09	13.9925
FMO4	-1.02071	9.24318	-6.85879	1.05354e-10	2.03438e-09	13.9383
PROZ	-1.20367	7.0239	-6.84555	1.13396e-10	2.17264e-09	13.8669
SLC10A2	-1.2778	6.92496	-6.80909	1.38798e-10	2.59878e-09	13.6707
GZMB	1.1152	4.28447	6.78757	1.56338e-10	2.86808e-09	13.5552
CTXN3	-1.77255	8.85676	-6.75051	1.91802e-10	3.42054e-09	13.3568
GBP1	1.02164	7.88106	6.74111	2.01996e-10	3.57646e-09	13.3065
HPGD	-1.14027	8.14491	-6.70907	2.40902e-10	4.16285e-09	13.1356
TMEM174	-1.6069	9.19498	-6.69572	2.59205e-10	4.4445e-09	13.0646
IGSF11	-1.08427	6.8208	-6.68893	2.69047e-10	4.56431e-09	13.0284
RGS1	1.08228	3.98228	6.68864	2.69474e-10	4.56518e-09	13.0269
RAB11FIP3	-1.02587	8.67658	-6.67827	2.85223e-10	4.78503e-09	12.9718
MRC1	1.03441	7.53843	6.67748	2.86459e-10	4.80029e-09	12.9676
DCXR	-1.05422	10.5281	-6.63318	3.64928e-10	5.93755e-09	12.7328
KNG1	-1.25935	7.67573	-6.60705	4.20749e-10	6.73218e-09	12.5947
FAM151A	-1.85437	9.05515	-6.60704	4.20785e-10	6.73218e-09	12.5946
PRODH2	-1.49317	8.75486	-6.60247	4.31367e-10	6.86964e-09	12.5706
CXCR4	1.20027	5.87023	6.59155	4.57767e-10	7.25659e-09	12.513
DMGDH	-1.19692	8.74532	-6.56003	5.43177e-10	8.51121e-09	12.3471
HLA-DQA1	1.26902	9.57426	6.55598	5.55234e-10	8.66637e-09	12.3258
CYP2B6	-1.50859	7.99732	-6.54316	5.95139e-10	9.20599e-09	12.2585
CNDP1	-1.07671	6.38987	-6.53614	6.18173e-10	9.53665e-09	12.2217
NPR3	-1.22083	7.833	-6.50513	7.30909e-10	1.10973e-08	12.0593
KMO	-1.26646	8.80468	-6.48437	8.17415e-10	1.2264e-08	11.9509
DAO	-1.45887	8.87953	-6.48431	8.17692e-10	1.2264e-08	11.9506
ATP6V1G3	-1.08122	8.33612	-6.47513	8.59095e-10	1.2807e-08	11.9027
PAH	-1.51363	7.17216	-6.439	1.04306e-09	1.51953e-08	11.7147
SLC7A13	-2.12019	8.35884	-6.4304	1.09227e-09	1.58452e-08	11.6701
PLG	-1.71252	9.22873	-6.41766	1.1694e-09	1.6879e-08	11.604
NAT8B	-1.24755	8.28325	-6.39102	1.34835e-09	1.91262e-08	11.4661
BCL2A1	1.23663	4.5607	6.38964	1.35827e-09	1.92511e-08	11.459
TUBAL3	-1.04759	7.59792	-6.3299	1.86685e-09	2.54763e-08	11.151
ARPC1B	1.20755	7.47208	6.32492	1.91685e-09	2.60555e-08	11.1254
UPP2	-1.53295	7.42752	-6.32441	1.92199e-09	2.61049e-08	11.1228
SORD	-1.13795	9.28874	-6.30831	2.09322e-09	2.81427e-08	11.0402
IDO1	1.20681	5.11693	6.27867	2.44852e-09	3.23899e-08	10.8884
SAMSN1	1.00684	5.18602	6.24266	2.96061e-09	3.86312e-08	10.7047
SLC23A1	-1.32101	9.04542	-6.23966	3.00781e-09	3.92173e-08	10.6894
MME	-1.26733	9.7421	-6.23283	3.11784e-09	4.04382e-08	10.6546
PSAT1	-1.19913	9.1883	-6.21757	3.37816e-09	4.323e-08	10.577
OSTBETA	-1.25605	7.72176	-6.20299	3.64665e-09	4.63224e-08	10.503
ZGPAT	-1.02484	8.65151	-6.15281	4.74142e-09	5.86326e-08	10.2491
CDHR5	-1.0285	6.07997	-6.14704	4.88631e-09	6.02948e-08	10.22
C9orf66	-1.26737	8.86954	-6.1434	4.97991e-09	6.11873e-08	10.2016
TYRP1	-1.20305	6.69265	-6.14087	5.04593e-09	6.17786e-08	10.1889
MAP7	-1.11796	6.36092	-6.10795	5.9889e-09	7.21972e-08	10.0233
RARRES1	1.26169	6.91381	6.08838	6.62907e-09	7.91409e-08	9.92508
GGT6	-1.07926	8.59549	-6.08819	6.63574e-09	7.91657e-08	9.92411
AGXT	-1.14571	5.34244	-6.08424	6.77303e-09	8.06364e-08	9.90432
C12orf64	-1.1726	4.83841	-6.08035	6.91077e-09	8.21064e-08	9.88486
ENPP6	-1.33306	8.11486	-6.02507	9.19527e-09	1.04847e-07	9.60885
DIO1	-1.54753	9.84965	-5.99488	1.07398e-08	1.20625e-07	9.45885
ADAMDEC1	1.26002	4.01964	5.98901	1.10682e-08	1.23911e-07	9.42975
KHK	-1.0567	7.93485	-5.98017	1.15817e-08	1.2899e-07	9.38595
GPC5	-1.28121	7.16881	-5.9725	1.20465e-08	1.33564e-07	9.34794
LYZ	1.39554	7.90134	5.94642	1.37662e-08	1.50314e-07	9.21908
PM20D1	-1.0802	4.83678	-5.93962	1.42523e-08	1.5474e-07	9.18557
LPA	-1.77247	9.48098	-5.9127	1.63498e-08	1.74657e-07	9.05301
LEAP2	-1.00323	7.4481	-5.91044	1.65384e-08	1.76454e-07	9.04194
PROM1	1.20789	9.11922	5.90267	1.72058e-08	1.82559e-07	9.00375
CXCL9	1.80066	7.56709	5.90138	1.73187e-08	1.83405e-07	8.99744
FGB	1.56033	5.33132	5.88526	1.87969e-08	1.97139e-07	8.91838
IYD	-1.01067	6.58035	-5.87422	1.98797e-08	2.07361e-07	8.86433
CRYAA	-1.35079	7.64508	-5.82475	2.55311e-08	2.5914e-07	8.6229
THBS2	1.14511	7.50612	5.81408	2.69421e-08	2.72467e-07	8.57101
CCL19	1.4826	7.99139	5.80981	2.75281e-08	2.7758e-07	8.55026
PBLD	-1.02395	9.82799	-5.80942	2.7582e-08	2.77961e-07	8.54837
IFI44L	1.04727	7.01317	5.80005	2.8914e-08	2.90013e-07	8.50288
PCK2	-1.08705	10.2732	-5.79887	2.90856e-08	2.91413e-07	8.49717
SLC39A5	-1.13086	7.5377	-5.76968	3.36771e-08	3.32971e-07	8.35582
FABP1	-1.15127	7.43761	-5.76382	3.46806e-08	3.42501e-07	8.3275
DDC	-1.44209	9.57187	-5.73994	3.90829e-08	3.79892e-07	8.21228
AZGP1	-1.18929	8.38766	-5.72819	4.14442e-08	4.01037e-07	8.15573
SLC34A1	-1.09521	6.97573	-5.69594	4.86664e-08	4.62117e-07	8.00091
DNAJC12	-1.04259	7.18287	-5.62521	6.90769e-08	6.26936e-07	7.6635
CXCL13	1.28896	4.18278	5.58676	8.34697e-08	7.44286e-07	7.48126
ADH6	-1.04818	7.56151	-5.55833	9.59512e-08	8.4167e-07	7.34711
HAO2	-1.32258	9.74448	-5.52827	1.11127e-07	9.59676e-07	7.2058
HIBADH	-1.10909	7.79919	-5.51813	1.16757e-07	1.00328e-06	7.15825
ERAP2	1.02763	5.82514	5.47414	1.44574e-07	1.21746e-06	6.95269
MIOX	-1.39173	11.4986	-5.47173	1.46272e-07	1.23116e-06	6.94146
CXCL10	1.34963	7.67372	5.45541	1.58296e-07	1.32332e-06	6.8655
SLC5A10	-1.0797	8.20728	-5.35762	2.53242e-07	2.00629e-06	6.41391
CAPN3	-1.01778	9.2166	-5.33744	2.7884e-07	2.18602e-06	6.32142
RNF186	-1.00096	8.09812	-5.32126	3.01162e-07	2.33976e-06	6.24747
APOM	-1.23141	10.8121	-5.32059	3.0212e-07	2.34615e-06	6.24442
SLC22A6	-1.19831	8.49076	-5.31304	3.1315e-07	2.41767e-06	6.20999
CRHBP	-1.21739	6.51548	-5.30157	3.30678e-07	2.53485e-06	6.1577
C19orf69	-1.15439	8.1424	-5.29456	3.41854e-07	2.60779e-06	6.12579
SLC22A8	-1.38351	9.24372	-5.26834	3.86993e-07	2.91096e-06	6.00675
DPEP1	-1.11587	9.23876	-5.15868	6.4721e-07	4.61494e-06	5.51352
SLC7A9	-1.22133	10.25	-5.14317	6.9563e-07	4.92158e-06	5.44438
FLJ22763	-1.02885	7.66867	-5.12175	7.68311e-07	5.37631e-06	5.34915
PRNP	-1.26516	7.19979	-5.12088	7.71402e-07	5.39356e-06	5.34531
XPNPEP2	-1.1567	8.69862	-4.99342	1.38528e-06	9.00041e-06	4.78484
MYH8	-1.09963	6.34986	-4.9254	1.8854e-06	1.18355e-05	4.49013
UGT1A8	-1.56438	9.13435	-4.91569	1.96978e-06	1.22848e-05	4.44828
UMOD	-1.20562	10.0494	-4.87426	2.37252e-06	1.4498e-05	4.27056
CYP4F2	-1.26088	9.04326	-4.78599	3.5138e-06	2.05136e-05	3.8957
PIPOX	-1.09803	9.59832	-4.74198	4.26561e-06	2.44723e-05	3.71082
FTCD	-1.02168	8.15259	-4.72457	4.60402e-06	2.62207e-05	3.63805
SLC5A12	-1.04928	9.12421	-4.71223	4.85959e-06	2.74693e-05	3.58657
HPD	-1.36648	9.88715	-4.58603	8.39353e-06	4.44471e-05	3.06635
GLYATL1	-1.00919	9.42234	-4.57526	8.78979e-06	4.63606e-05	3.02249
CALB1	-1.24913	10.5808	-4.51997	1.11259e-05	5.69085e-05	2.79851
AGXT2	-1.01239	10.473	-4.27107	3.13289e-05	0.000141435	1.81728
ITLN1	-1.08548	5.12274	-3.89495	0.000137917	0.000516793	0.421447
CTHRC1	1.03252	6.23994	3.31513	0.001106	0.00320189	-1.51436
GC	-1.1729	5.69275	-3.09119	0.00230782	0.00609639	-2.18848
