# Supplementary material for: VSIG4 as a novel immune-related diagnostic biomarker and therapeutic target in renal fibrosis
Source: Clinics (Sao Paulo). 2025 Nov 10;80:100817. doi: 10.1016/j.clinsp.2025.100817 (PMC12648971; doi:10.1016/j.clinsp.2025.100817)
Supplement: Supplementary file 3 [file mmc3.xlsx]

## Sheet: all.GSE120495limmaOut
GSE120495_DEG
ID	logFC	AveExpr	t	pvalue	fdr	B
ODF3	0.326799	0.284266	8.40855	2.06e-05	0.128196	2.86355
CHAC2	-0.867884	0.669227	-7.94453	3.18e-05	0.128196	2.53761
SSC4D	-1.20752	1.74945	-7.88786	3.36e-05	0.128196	2.49607
ANO9	0.863063	2.11856	7.82861	3.56e-05	0.128196	2.45222
SLC2A12	-2.55963	2.04486	-7.74546	3.86e-05	0.128196	2.38997
MYOZ1	-1.47131	2.02318	-7.68991	4.08e-05	0.128196	2.3479
CHAD	-2.07208	1.78519	-7.67913	4.12e-05	0.128196	2.33969
STK32A	-2.45503	2.52128	-7.5544	4.66e-05	0.128196	2.24364
GSTO1	-1.07131	3.26234	-7.52254	4.81e-05	0.128196	2.21878
FOS	1.0239	2.84675	7.52204	4.82e-05	0.128196	2.2184
SRSF5	-0.689408	8.87038	-7.49089	4.97e-05	0.128196	2.19397
REN	-4.74878	5.85339	-7.43686	5.25e-05	0.128196	2.1513
FMO4	-3.00159	4.08053	-7.41293	5.37e-05	0.128196	2.13228
TRAPPC5	-1.66322	3.24921	-7.39059	5.5e-05	0.128196	2.11445
MACROD1	-1.86269	2.14142	-7.32164	5.9e-05	0.128196	2.05903
CXXC1	-0.938171	1.85941	-7.1813	6.81e-05	0.128196	1.94424
MCCD1	-3.5446	3.26774	-7.17756	6.84e-05	0.128196	1.94115
TMEM141	-1.58149	5.52236	-7.17011	6.89e-05	0.128196	1.93497
ACOT6	-0.888119	0.60258	-7.05193	7.79e-05	0.136526	1.83604
PSORS1C2	0.0697652	0.0348826	6.997	8.26e-05	0.136526	1.7894
CRADD	-1.40467	4.54139	-6.95969	8.59e-05	0.136526	1.75748
SELENOO	-1.6154	3.9248	-6.78145	0.000103929	0.136526	1.60223
TNNT2	-1.81929	4.00572	-6.76346	0.000105969	0.136526	1.58631
GARIN5A	-1.35109	1.86826	-6.71251	0.00011199	0.136526	1.54095
CHRNA4	-3.56454	3.78083	-6.60628	0.000125787	0.136526	1.44516
NUDT6	-0.878464	3.59915	-6.60081	0.000126546	0.136526	1.44018
TUSC2	-1.50076	4.2039	-6.59983	0.000126684	0.136526	1.43928
MGAM2	-0.744813	0.547885	-6.46139	0.000147703	0.136526	1.31178
CENPB	1.33005	6.47951	6.41873	0.00015493	0.136526	1.2719
PRKAR1AP1	-0.985096	0.922134	-6.40394	0.000157526	0.136526	1.25801
OLFML3	-2.5756	3.34915	-6.38906	0.000160186	0.136526	1.24399
ELF2	0.64779	6.70435	6.36796	0.00016404	0.136526	1.22408
CAPN13	-1.17127	0.708063	-6.3114	0.000174887	0.136526	1.17033
ADRB2	2.28057	4.68087	6.31031	0.000175104	0.136526	1.16928
TP53INP2	-1.7538	2.68639	-6.30554	0.000176054	0.136526	1.16473
AIFM1	-1.86535	5.8432	-6.29082	0.000179027	0.136526	1.15064
RWDD2B	-1.28092	3.46217	-6.26041	0.000185342	0.136526	1.12144
ASB9	-2.10638	2.73108	-6.23661	0.000190454	0.136526	1.09849
POU2AF3	-1.76377	3.89003	-6.2192	0.000194292	0.136526	1.08164
C10orf67	-2.15726	2.55633	-6.1824	0.000202685	0.136526	1.04587
SLC16A9	-2.80448	6.18936	-6.17562	0.000204272	0.136526	1.03926
NT5M	-1.14721	1.96658	-6.17172	0.000205194	0.136526	1.03545
S1PR4	2.73324	3.84787	6.16877	0.000205893	0.136526	1.03257
NQO2	-2.04223	6.81237	-6.15492	0.000209209	0.136526	1.01902
STX3	-1.05245	3.47659	-6.14772	0.000210958	0.136526	1.01196
TREH	-2.59539	2.43464	-6.108	0.000220892	0.136526	0.972887
DLG2	-1.44169	3.41587	-6.08364	0.000227235	0.136526	0.948808
PHB1P21	-0.464293	0.408502	-6.07783	0.000228779	0.136526	0.943043
MGAT3	1.80621	2.17174	6.06843	0.000231298	0.136526	0.933718
FA2H	-1.00044	1.63949	-6.02351	0.000243766	0.136526	0.888944
SH3YL1	-1.64833	5.33257	-5.96732	0.000260407	0.136526	0.832478
RAB38	-0.984858	3.30941	-5.96492	0.000261146	0.136526	0.83005
ASPA	-1.65541	4.75202	-5.94833	0.000266312	0.136526	0.813268
ZNF543	-0.761723	5.04676	-5.93277	0.000271257	0.136526	0.797494
ENDOU	-1.0308	0.661275	-5.9161	0.000276664	0.136526	0.780554
GPRASP2	-1.01378	2.25178	-5.90406	0.000280647	0.136526	0.76828
LINC01816	-1.78514	1.93437	-5.90151	0.000281495	0.136526	0.765687
ESM1	-2.33235	2.28569	-5.8858	0.000286803	0.136526	0.749629
ACSF3	-0.696607	4.5379	-5.82604	0.000308004	0.136526	0.688213
OXLD1	-1.31735	2.04763	-5.8185	0.0003108	0.136526	0.680418
ACAT1	-2.43671	6.32724	-5.8173	0.000311247	0.136526	0.679177
SDHAP1	-1.79278	5.81072	-5.80002	0.000317767	0.136526	0.661281
TMEM183A	1.2514	5.6972	5.79509	0.000319653	0.136526	0.656169
ANKRD24	-1.73837	3.54102	-5.78958	0.000321776	0.136526	0.65045
PEX1	-1.41705	2.78178	-5.78862	0.000322146	0.136526	0.649456
HCN2	-1.02794	0.797466	-5.78144	0.000324941	0.136526	0.641991
H1-3	1.84418	5.60311	5.76217	0.000332575	0.136526	0.621909
CYP17A1	-1.6983	3.43076	-5.74871	0.00033802	0.136526	0.607852
PRSS42P	-0.146062	0.0953587	-5.74031	0.000341467	0.136526	0.599066
GALR3	1.80276	1.84131	5.68255	0.000366243	0.136526	0.538309
NUDT19P3	-0.061774	0.030887	-5.68205	0.000366464	0.136526	0.537784
G0S2	-2.10742	5.45424	-5.67986	0.000367442	0.136526	0.535469
TSEN2	-1.17561	4.76002	-5.67399	0.000370077	0.136526	0.52926
PWP2	0.867198	4.46772	5.67107	0.000371398	0.136526	0.526165
SCP2	-2.07303	5.49938	-5.6697	0.000372014	0.136526	0.524724
RBMS2	1.18677	4.96313	5.66927	0.00037221	0.136526	0.524267
SNORA56	2.8065	3.32835	5.66869	0.000372473	0.136526	0.523651
SHOC1	-3.0996	2.85909	-5.66512	0.000374096	0.136526	0.519873
SDHAP2	-1.89151	5.66778	-5.65955	0.000376645	0.136526	0.513968
TMEM207	-3.09114	2.52422	-5.64829	0.000381859	0.136526	0.50201
PITPNM1	0.650528	4.21257	5.63934	0.000386057	0.136526	0.492495
SULT1C2	-2.96846	5.75876	-5.6077	0.000401306	0.136526	0.45875
MUC20-OT1	-1.62514	7.30471	-5.60746	0.000401426	0.136526	0.458489
DHRS13	-0.919708	1.34682	-5.59949	0.000405372	0.136526	0.449958
DLL1	-1.44526	2.04801	-5.59858	0.000405825	0.136526	0.448986
H2AC7	2.03989	6.28694	5.58713	0.000411574	0.136526	0.436713
MARK4	-0.726572	6.24404	-5.58611	0.000412091	0.136526	0.435619
LOXL1	2.35233	2.57067	5.58489	0.000412709	0.136526	0.434311
PRR13P4	1.25141	1.24244	5.58236	0.000413995	0.136526	0.431594
CENPX	-1.20718	2.90458	-5.58206	0.000414148	0.136526	0.431272
H3C4	2.03263	6.29362	5.58005	0.000415175	0.136526	0.429111
SNORA41	1.55585	6.21198	5.57863	0.0004159	0.136526	0.427588
POLR2I	-1.66484	1.76426	-5.57369	0.000418436	0.136526	0.42228
FHIT	-1.41723	3.90754	-5.57045	0.000420108	0.136526	0.418797
SLC4A1	-2.77688	4.34526	-5.55237	0.000429577	0.136526	0.399324
WFS1	-1.40193	2.97532	-5.55106	0.000430274	0.136526	0.397908
SMIM10L2B-AS1	-1.37176	2.4532	-5.5293	0.000441999	0.136526	0.374395
CASKIN1	-1.30072	1.63348	-5.5179	0.000448282	0.136526	0.36204
RNF5	1.26245	5.80791	5.50865	0.000453455	0.136526	0.351994
HSD11B1-AS1	-2.00816	5.52462	-5.50659	0.000454612	0.136526	0.349762
SARS2	-0.826859	4.98552	-5.50376	0.000456214	0.136526	0.346679
NUDT16L1	-1.52201	2.79041	-5.49722	0.000459932	0.136526	0.339568
SPATA22	-1.53761	4.85365	-5.49688	0.000460124	0.136526	0.339202
GATD3	-1.62293	5.05395	-5.49441	0.000461536	0.136526	0.336516
CDHR2	-2.50795	3.51797	-5.48939	0.000464425	0.136526	0.331047
PHYH	-3.10898	4.48704	-5.48303	0.000468111	0.136526	0.324116
B4GALNT3	-2.41663	4.12325	-5.47785	0.000471139	0.136526	0.318462
THNSL2	-1.94342	3.58564	-5.47524	0.000472669	0.136526	0.315617
KCNA3	2.527	4.85836	5.46743	0.000477292	0.136526	0.307078
CRYAA	-3.09239	4.08377	-5.46742	0.000477296	0.136526	0.30707
RGN	-2.87603	5.24018	-5.4491	0.000488325	0.136526	0.287015
SLC22A6	-4.57188	5.42533	-5.44447	0.000491156	0.136526	0.281938
KRTAP5-1	2.38613	5.42233	5.4381	0.00049508	0.136526	0.274946
ATP5ME	-1.70741	6.42826	-5.43727	0.000495599	0.136526	0.274026
BOLA3	-1.76909	4.86151	-5.42613	0.000502547	0.136526	0.261788
KLHL41	-1.21823	1.62142	-5.42084	0.00050589	0.136526	0.255958
KCTD11	2.08586	5.61191	5.4087	0.000513645	0.136526	0.242575
TXN2P1	-1.66226	2.22246	-5.40827	0.00051392	0.136526	0.242105
RBMS2P1	1.07336	5.20195	5.40101	0.000518621	0.136526	0.234091
METTL7B	-2.51152	3.00366	-5.40096	0.000518654	0.136526	0.234035
SELENBP1	-1.32547	4.29092	-5.39587	0.000521978	0.136526	0.228412
SLPI	2.40701	2.75505	5.38947	0.00052619	0.136526	0.221335
USP4	1.08397	6.17125	5.37788	0.000533917	0.136526	0.208492
MFSD2A	2.89544	3.2134	5.37358	0.000536814	0.136526	0.203724
CEP85L	1.02282	4.92637	5.37339	0.000536942	0.136526	0.203514
ZMYM5	-0.997448	3.85192	-5.37206	0.00053784	0.136526	0.202041
CLEC16A	-0.941668	5.07303	-5.37042	0.000538951	0.136526	0.200223
RAP1B	1.31617	7.39294	5.3672	0.000541144	0.136526	0.196643
CXXC4	-0.808474	0.767796	-5.36389	0.000543404	0.136526	0.192968
CA5BP1	-0.874777	1.0763	-5.36162	0.000544959	0.136526	0.190448
ADK	-1.50406	3.37019	-5.35785	0.000547562	0.136526	0.186247
REPIN1-AS1	-0.838721	2.12842	-5.3434	0.000557636	0.136526	0.170164
PRKAG2-AS1	-0.669632	1.74092	-5.33807	0.000561405	0.136526	0.164217
ACOT11	-1.73846	6.0953	-5.33443	0.000563991	0.136526	0.160161
GOLGA7B	0.717106	0.713713	5.3278	0.000568743	0.136526	0.152752
SLC2A4RG	-1.20085	7.22535	-5.32436	0.000571225	0.136526	0.148906
C1orf122	-1.00541	4.17479	-5.31558	0.00057761	0.136526	0.139086
JUN	2.59404	4.71122	5.30878	0.000582606	0.136526	0.131475
GLTP	-1.29956	3.70886	-5.30831	0.000582953	0.136526	0.13095
SMIM10L2B	-1.39345	2.4345	-5.30698	0.000583938	0.136526	0.129457
QDPR	-2.34896	3.18891	-5.30618	0.00058453	0.136526	0.128561
SERPINA6	-1.68129	2.17476	-5.29498	0.0005929	0.136526	0.11599
RIOK3	-1.16899	4.65778	-5.28837	0.0005979	0.136526	0.108562
MIR3907	2.46884	3.72373	5.28046	0.000603939	0.136526	0.0996694
NINL	-2.21207	5.58183	-5.27904	0.000605034	0.136526	0.0980668
PMM1	-1.29101	4.9608	-5.27534	0.000607885	0.136526	0.0939062
BIRC2	-0.724546	5.86079	-5.27146	0.000610896	0.136526	0.0895323
FOLH1B	-2.60777	2.4739	-5.26999	0.000612037	0.136526	0.0878797
CIRBP	-0.840211	8.25107	-5.26861	0.000613116	0.136526	0.0863195
HRH3	1.98356	2.61261	5.25585	0.000623165	0.136526	0.0719218
PSAT1P4	-0.843592	0.63344	-5.25273	0.000625654	0.136526	0.0683896
REPIN1	-0.848075	2.13726	-5.24813	0.000629339	0.136526	0.0631858
FGGY	-2.20707	6.57542	-5.24595	0.000631089	0.136526	0.0607242
SOS2	-2.6368	2.01512	-5.24214	0.000634167	0.136526	0.0564113
ADPRHL1	-0.568116	0.781145	-5.24198	0.000634301	0.136526	0.0562244
GAD1	-2.32812	2.4287	-5.24001	0.000635895	0.136526	0.0539999
SCAND2P	-0.940971	4.04107	-5.22754	0.000646118	0.137837	0.0398573
CRYGN	2.43483	3.74259	5.21582	0.000655878	0.138993	0.0265547
XPNPEP2	-3.67973	5.13196	-5.20951	0.000661203	0.138993	0.0193772
COX5B	-1.58918	7.48317	-5.19165	0.000676532	0.138993	-0.000975222
HOXD3	-2.15461	6.23719	-5.19162	0.000676558	0.138993	-0.00101051
FOXS1	2.53551	2.70273	5.1913	0.000676835	0.138993	-0.00137376
INSR	-1.05265	5.74329	-5.18443	0.000682841	0.138993	-0.00922366
CBX1	-1.14575	1.77364	-5.18041	0.000686372	0.138993	-0.0138073
BHMT2	-2.50588	6.45964	-5.17767	0.000688801	0.138993	-0.016947
HSPA1B	1.16975	6.22175	5.17757	0.000688886	0.138993	-0.0170567
ACOX2	-1.65025	4.91531	-5.16422	0.000700829	0.13983	-0.0323407
PGPEP1	-1.54519	5.57507	-5.16361	0.000701382	0.13983	-0.0330426
ASS1	-2.87824	7.07792	-5.14996	0.000713833	0.14047	-0.0486984
SPR	-1.03628	4.03718	-5.14543	0.000718019	0.14047	-0.0539022
EVI5L	-1.2884	4.52236	-5.14477	0.00071863	0.14047	-0.0546588
ZNF627	-1.038	5.35436	-5.14007	0.000723001	0.14047	-0.060058
EPHX2	-2.72494	6.14275	-5.13733	0.000725566	0.14047	-0.063211
HOXD4	-2.35864	5.89614	-5.13011	0.000732373	0.14082	-0.0715269
RPRML	2.34175	3.63947	5.12652	0.000735783	0.14082	-0.0756651
SECISBP2L	-2.18751	4.89227	-5.11139	0.000750336	0.142053	-0.0931192
CPN2	-2.4582	2.04902	-5.10572	0.000755872	0.142053	-0.099672
C19orf73	2.54779	5.24965	5.09928	0.000762212	0.142053	-0.107121
MOCS2-DT	-0.837768	2.35066	-5.09927	0.000762221	0.142053	-0.107131
RIDA	-2.42782	5.49846	-5.09805	0.000763429	0.142053	-0.108544
RBM42	-1.95601	4.347	-5.0891	0.000772349	0.142919	-0.118906
TTC38	-2.29189	5.13852	-5.08163	0.000779879	0.143519	-0.127565
ACE2	-3.39582	3.27166	-5.07621	0.000785398	0.143589	-0.133859
LINC01060	-2.67234	3.56217	-5.07286	0.000788832	0.143589	-0.137754
SIMC1	0.782291	5.3983	5.06791	0.000793935	0.143736	-0.143512
SMIM10L2A	-1.19973	2.2871	-5.0535	0.000808975	0.14485	-0.160276
YJEFN3	-1.35523	7.88568	-5.04999	0.000812695	0.14485	-0.164376
GPR132	0.881603	2.33971	5.04229	0.000820902	0.14485	-0.173357
ARL6IP1	-2.49503	3.80422	-5.04204	0.00082117	0.14485	-0.173648
SLC25A16	-1.10465	5.96269	-5.04154	0.000821707	0.14485	-0.174233
CAVIN2	-3.36977	3.16213	-5.02541	0.00083921	0.145937	-0.193083
GADD45G	-0.803764	2.67052	-5.02319	0.000841644	0.145937	-0.195673
MAP4K3-DT	-0.660691	3.53558	-5.02246	0.000842456	0.145937	-0.196536
ANGPTL3	-2.90688	2.52059	-5.00942	0.000856962	0.145937	-0.211814
FRAS1	-1.76051	5.01035	-5.00837	0.000858146	0.145937	-0.21305
SLC28A1	-2.47825	3.58968	-5.00788	0.00085869	0.145937	-0.213618
CTNNA2	-0.357342	0.798798	-5.00699	0.000859694	0.145937	-0.214663
GRINA	-1.44067	6.00989	-4.99082	0.000878128	0.145937	-0.233664
TMPRSS2	-2.23283	5.47691	-4.98939	0.000879774	0.145937	-0.235341
ZNF564	-1.19765	5.76904	-4.98749	0.000881978	0.145937	-0.237583
MGMT	-2.08019	2.91101	-4.98635	0.000883296	0.145937	-0.238921
CKMT2	-1.40739	4.30597	-4.98586	0.000883861	0.145937	-0.239493
CRY2	-1.19058	5.74166	-4.97916	0.000891688	0.145937	-0.247394
RPL12	1.03355	8.43385	4.97423	0.000897479	0.145937	-0.253197
MC1R	2.15781	5.22755	4.97167	0.000900508	0.145937	-0.256217
SEMA6C	-2.17853	4.7221	-4.96782	0.00090508	0.145937	-0.260758
SPATA4	-0.569778	0.529942	-4.96421	0.000909401	0.145937	-0.265029
CLYBL	-1.41683	4.458	-4.95416	0.000921523	0.145937	-0.276906
MRPS33	-0.833414	3.99849	-4.94677	0.000930545	0.145937	-0.285648
PYY	-0.185638	0.118635	-4.94669	0.000930647	0.145937	-0.285746
ZCWPW2	-1.20276	3.06498	-4.94612	0.000931339	0.145937	-0.286413
KCNK10	-1.16211	1.46697	-4.94278	0.000935457	0.145937	-0.290372
FAM186B	-1.23348	1.56495	-4.93966	0.000939323	0.145937	-0.294074
UBAC1	-1.78328	2.79894	-4.93003	0.000951341	0.145937	-0.305489
ZNF335	1.12031	4.41495	4.92936	0.000952189	0.145937	-0.306289
ADH5	-1.9369	6.28315	-4.92462	0.000958172	0.145937	-0.311915
MRPS30	-2.21892	5.07591	-4.92285	0.000960426	0.145937	-0.314025
ICE2P1	-0.725558	0.856447	-4.91869	0.000965719	0.145937	-0.318963
LINC01091	-0.426712	1.32365	-4.91273	0.000973377	0.145937	-0.326059
PEPD	-2.36019	6.9183	-4.9078	0.000979754	0.145937	-0.331928
DOHH	-1.04481	1.80704	-4.90433	0.000984264	0.145937	-0.336055
SOD1	-1.74391	6.65653	-4.90066	0.000989064	0.145937	-0.340429
AGT	-2.39475	2.97148	-4.89619	0.000994952	0.145937	-0.345766
DMGDH	-2.52788	6.98987	-4.89425	0.000997511	0.145937	-0.348075
GBA3	-2.01312	4.59353	-4.88904	0.00100443	0.145937	-0.354297
PEX19	-1.6474	2.67361	-4.88857	0.00100506	0.145937	-0.354856
SLC27A2	-2.38981	3.11496	-4.88777	0.00100614	0.145937	-0.355818
CORT	-0.4251	0.34273	-4.88668	0.00100759	0.145937	-0.357114
PPP1R14BP3	0.734414	6.49763	4.88368	0.00101162	0.145937	-0.360704
CDIP1	-1.30653	4.72955	-4.88207	0.00101378	0.145937	-0.362628
PTPN21	-1.59357	2.95289	-4.88101	0.00101521	0.145937	-0.363898
KCNJ13	-0.979342	1.20548	-4.87966	0.00101702	0.145937	-0.365502
KLHL3	-2.11899	6.11827	-4.87527	0.00102299	0.145937	-0.370763
LDHD	-1.60922	1.69777	-4.87207	0.00102735	0.145937	-0.374589
COL19A1	-1.64875	2.75147	-4.86799	0.00103294	0.145937	-0.379479
CDK11B	-1.89852	3.48531	-4.86752	0.00103358	0.145937	-0.380035
FGF7P4	-0.393999	0.30439	-4.86677	0.00103461	0.145937	-0.380934
PROM2	-2.6041	4.80317	-4.86335	0.00103934	0.145937	-0.38504
ANKS1B	-1.07733	4.29833	-4.86187	0.00104138	0.145937	-0.386803
ACAA2	-1.92569	5.92287	-4.85478	0.00105127	0.146691	-0.395313
NDUFB1P1	-0.378031	0.288393	-4.85175	0.00105552	0.146691	-0.398948
STOML2	-1.12252	3.61276	-4.84816	0.00106059	0.146787	-0.403266
SPDYE12	-0.0953231	0.0608583	-4.83327	0.00108188	0.147122	-0.421172
SLC6A13	-3.20816	4.72935	-4.83073	0.00108556	0.147122	-0.424237
NDUFS7	-0.746637	4.95797	-4.83048	0.00108592	0.147122	-0.424535
CBX8	-0.746019	2.48249	-4.82553	0.00109312	0.147122	-0.430496
PRSS41	0.131769	0.0787287	4.8237	0.0010958	0.147122	-0.432702
PCLO	-3.54005	3.49762	-4.81251	0.00111234	0.147122	-0.44621
ZNF418	-1.30536	2.40422	-4.81191	0.00111323	0.147122	-0.44693
COQ9	-1.55594	4.0103	-4.80641	0.00112146	0.147122	-0.453575
ZNF417	-1.2424	3.66675	-4.80206	0.00112802	0.147122	-0.45884
SNORA70G	1.585	7.01091	4.79944	0.00113199	0.147122	-0.462012
VAMP4	-1.27977	3.47519	-4.79931	0.00113218	0.147122	-0.462161
AFG3L2	-1.78854	4.44225	-4.79081	0.00114516	0.147122	-0.472453
CXCL16	1.23931	5.04605	4.78856	0.00114862	0.147122	-0.475179
SLC22A12	-2.34993	4.98301	-4.78712	0.00115086	0.147122	-0.476933
OR11G1P	0.605098	0.399198	4.78367	0.00115619	0.147122	-0.481109
C22orf39	-0.860377	5.29398	-4.77472	0.00117019	0.147122	-0.491973
FER1L6-AS2	-2.36962	2.14469	-4.77307	0.00117278	0.147122	-0.493977
SLC3A2	-1.34262	5.86573	-4.76879	0.00117956	0.147122	-0.499185
ENPP6	-2.6639	3.15437	-4.76414	0.00118695	0.147122	-0.504829
USP2	-2.26877	2.67382	-4.76391	0.00118733	0.147122	-0.505115
CGREF1	-2.51752	5.75613	-4.76222	0.00119003	0.147122	-0.507168
APOE	-2.31018	10.4575	-4.76016	0.00119333	0.147122	-0.509672
MEST	-1.05052	4.95567	-4.75975	0.001194	0.147122	-0.510178
NHEJ1	-2.39879	2.62705	-4.75838	0.0011962	0.147122	-0.511841
PNPLA3	-2.62514	4.19208	-4.75823	0.00119645	0.147122	-0.51203
RGS6	-1.24603	1.51134	-4.75786	0.00119703	0.147122	-0.51247
HMGCS2	-3.73464	4.77169	-4.74927	0.00121098	0.147122	-0.522941
ALDOB	-3.54361	8.29988	-4.74872	0.00121188	0.147122	-0.523613
MAP2K1P1	-0.24354	0.359669	-4.74866	0.00121198	0.147122	-0.523688
KLK1	-3.36145	2.93557	-4.74823	0.00121267	0.147122	-0.524205
ODAD3	-1.12592	0.861961	-4.74806	0.00121295	0.147122	-0.52441
NEMP1	-1.62226	1.37001	-4.74473	0.00121841	0.147122	-0.528473
ZNF429	-0.772687	5.63539	-4.74451	0.00121878	0.147122	-0.528745
SLC23A3	-2.11913	3.76864	-4.74401	0.00121959	0.147122	-0.529349
FBXL14	-0.515786	0.790484	-4.74266	0.00122182	0.147122	-0.531003
TMEM116	-1.45876	4.37931	-4.74017	0.00122594	0.147122	-0.534044
HIRA	-0.863265	5.29102	-4.73722	0.00123082	0.147122	-0.537639
CAB39L	-1.86533	2.91505	-4.73705	0.00123111	0.147122	-0.537851
WDR13	-1.34477	6.39319	-4.73511	0.00123433	0.147122	-0.540215
RXRA	-1.17877	5.33154	-4.72977	0.00124326	0.147661	-0.546735
SARDH	-2.12683	3.63253	-4.72451	0.00125212	0.148189	-0.553167
ATF6	-0.707791	6.25676	-4.71785	0.00126346	0.148394	-0.561327
GRWD1	0.501755	4.95286	4.71483	0.00126863	0.148394	-0.565021
SH3GL1	-1.58258	4.84961	-4.71005	0.00127686	0.148394	-0.570875
H1-10-AS1	1.27168	6.38848	4.70921	0.00127832	0.148394	-0.571908
ASB10	-0.493371	0.379042	-4.70912	0.00127848	0.148394	-0.572023
CST2	2.27928	3.59555	4.70472	0.00128612	0.148394	-0.57742
PDE8B	-1.8472	2.98625	-4.69797	0.00129794	0.148394	-0.585703
SIGLEC11	2.01612	5.43506	4.6979	0.00129806	0.148394	-0.585791
RANBP3	0.947425	6.77505	4.69545	0.00130237	0.148394	-0.588795
TRAPPC3	-1.73526	2.98646	-4.68903	0.00131377	0.148394	-0.596686
KLF15	-2.02997	3.12758	-4.67739	0.00133469	0.148394	-0.611004
PCDH9	-0.984442	1.06106	-4.67541	0.00133828	0.148394	-0.613444
EFHD1	-1.99349	6.2258	-4.67383	0.00134116	0.148394	-0.615391
BLOC1S4	1.98199	5.20922	4.67375	0.00134132	0.148394	-0.615498
FKBP8	-2.74641	4.15416	-4.6723	0.00134396	0.148394	-0.617283
PDZK1	-2.50734	8.59524	-4.67224	0.00134407	0.148394	-0.617356
TAFA4	-0.404968	0.305712	-4.67111	0.00134613	0.148394	-0.618743
ABAT	-1.77895	5.18972	-4.67	0.00134816	0.148394	-0.620112
CANX	-1.22821	7.45633	-4.66735	0.00135303	0.148394	-0.623379
PBLD	-2.13324	5.32062	-4.66647	0.00135466	0.148394	-0.624471
C4orf33	-1.01627	2.0632	-4.66045	0.0013658	0.148394	-0.6319
GALNT16-AS1	-0.571428	0.597375	-4.6574	0.00137148	0.148394	-0.635667
PRSS16	0.973138	2.64026	4.65567	0.00137471	0.148394	-0.637798
TMEM52B	-2.86839	6.65829	-4.65525	0.0013755	0.148394	-0.638318
ABCC6	-1.68778	3.37386	-4.65503	0.00137592	0.148394	-0.638596
KIF20A	0.786009	0.737397	4.6538	0.00137821	0.148394	-0.640107
MOAP1	-1.1137	4.9175	-4.65078	0.00138391	0.148394	-0.64385
MCRIP2	-1.91454	1.85542	-4.6501	0.00138517	0.148394	-0.644679
LRRC37A17P	1.97235	3.86797	4.64883	0.00138757	0.148394	-0.646249
SEC24B-AS1	-0.652114	1.0064	-4.64668	0.00139165	0.148394	-0.648913
KSR1	-0.805556	2.92502	-4.64258	0.00139946	0.148394	-0.653993
AURKAIP1	-0.928383	6.19069	-4.64216	0.00140026	0.148394	-0.654509
LDHBP2	-0.447439	0.402522	-4.63945	0.00140544	0.148394	-0.657861
PLEKHD1	-1.10913	3.3168	-4.63191	0.00141998	0.148394	-0.667206
CCNI2	-1.42633	1.77468	-4.63162	0.00142055	0.148394	-0.667566
LMAN2L	-1.29659	3.6655	-4.62893	0.00142577	0.148394	-0.6709
MPEG1	1.82906	5.06837	4.62517	0.00143311	0.148394	-0.675563
TFAP2A	-1.67438	4.24201	-4.62263	0.0014381	0.148394	-0.678719
C17orf75	-1.71152	3.62649	-4.61915	0.00144495	0.148394	-0.683038
PRDM16-DT	-2.68586	4.8311	-4.61714	0.00144894	0.148394	-0.685538
ARG2	-2.04751	3.15165	-4.61671	0.00144977	0.148394	-0.686063
RPS23P1	-0.153138	0.117051	-4.61618	0.00145083	0.148394	-0.686723
LINC00870	-0.831318	0.631638	-4.61159	0.00145997	0.148394	-0.692428
PRAP1	-3.33559	5.28274	-4.61151	0.00146013	0.148394	-0.692529
DUSP9	-3.72407	4.2514	-4.60997	0.00146322	0.148394	-0.694448
GPRC5B	-2.18626	6.08813	-4.60821	0.00146674	0.148394	-0.696633
PPIAP23	1.69853	2.50956	4.60817	0.00146683	0.148394	-0.696687
H2AC21	1.40597	6.45671	4.60728	0.00146861	0.148394	-0.697793
CITED4	1.2615	4.16826	4.60213	0.00147899	0.148394	-0.704192
NAT8L	-2.25797	2.98447	-4.5959	0.00149168	0.148394	-0.711955
HEPACAM2	-2.43416	3.23011	-4.59417	0.00149521	0.148394	-0.714107
SDSL	-1.29744	3.67616	-4.59284	0.00149795	0.148394	-0.715769
WFIKKN2	-0.0975092	0.115514	-4.58917	0.0015055	0.148394	-0.720341
RCN3	-1.19741	5.21782	-4.58485	0.00151445	0.148394	-0.725734
SULT1C5P	-2.00761	3.06315	-4.58473	0.0015147	0.148394	-0.725881
SMIM1	-0.483981	1.15231	-4.58229	0.00151978	0.148394	-0.728929
MCTS2	1.44743	5.96984	4.58084	0.0015228	0.148394	-0.730734
NCCRP1	-1.10515	2.00164	-4.57856	0.00152758	0.148394	-0.733588
TMEM184A	-1.93423	4.19441	-4.57383	0.00153754	0.148394	-0.739499
SHMT1	-2.18579	6.43548	-4.57038	0.00154485	0.148394	-0.743814
CENPS	-1.2595	1.68761	-4.56286	0.00156091	0.148394	-0.753222
CENPS-CORT	-1.2595	1.68761	-4.56286	0.00156091	0.148394	-0.753222
AMY2A	-0.276677	0.181278	-4.55988	0.00156732	0.148394	-0.756951
CHMP1A	-1.46872	2.95028	-4.55773	0.00157195	0.148394	-0.75964
AQP2	-3.20009	6.94877	-4.5563	0.00157506	0.148394	-0.761436
AQP5-AS1	-3.2	6.94872	-4.55621	0.00157525	0.148394	-0.761545
GLS2	-0.935617	1.26888	-4.55202	0.00158435	0.148394	-0.766793
KCNIP3	-1.4587	1.97705	-4.55047	0.00158775	0.148394	-0.768741
SLC47A1	-1.58355	5.5135	-4.55041	0.00158787	0.148394	-0.768812
ATP6V0A1	-1.74205	6.03895	-4.54953	0.0015898	0.148394	-0.76992
SIRT2	-0.6403	4.13998	-4.54749	0.00159427	0.148394	-0.772475
FOXD2	2.37826	5.06356	4.54705	0.00159525	0.148394	-0.773032
RETSAT	-1.84693	4.16254	-4.54619	0.00159713	0.148394	-0.774108
SUCLA2	-1.89412	4.65656	-4.54573	0.00159814	0.148394	-0.774679
ZNF181	-1.05281	2.30278	-4.54506	0.00159962	0.148394	-0.775526
GSTA2	-4.27821	3.26143	-4.54388	0.00160222	0.148394	-0.777006
VASP	0.741628	2.18497	4.54216	0.00160602	0.148394	-0.779159
PRXL2A	-1.51991	6.00069	-4.53885	0.00161337	0.148394	-0.783321
SDC1	-2.75301	4.21381	-4.53839	0.0016144	0.148394	-0.783901
B4GAT1	-1.02801	2.22108	-4.53833	0.00161454	0.148394	-0.78398
INAFM1	1.26445	5.66411	4.53768	0.00161598	0.148394	-0.78479
DIO1	-1.08042	0.785247	-4.53558	0.00162067	0.148394	-0.78743
MRPL17	-1.39465	2.56002	-4.53516	0.0016216	0.148394	-0.787953
TXN2	-1.24789	6.07649	-4.52335	0.00164825	0.148505	-0.802807
SFXN5	-0.789607	5.04457	-4.52176	0.00165188	0.148505	-0.804809
BHLHA15	2.38204	4.09685	4.51948	0.00165708	0.148505	-0.807674
RAB17	-1.44241	3.70058	-4.51634	0.0016643	0.148505	-0.81164
NUPR2	-2.08033	2.42611	-4.51456	0.00166839	0.148505	-0.813873
KHK	-2.98152	5.58189	-4.51287	0.0016723	0.148505	-0.816007
UGT2B24P	-0.204465	0.141037	-4.51251	0.00167313	0.148505	-0.81646
ITK	1.46411	3.91672	4.51194	0.00167444	0.148505	-0.817178
TCF15	-0.776536	0.873626	-4.5118	0.00167478	0.148505	-0.817362
LRRC10B	2.28358	4.78461	4.51168	0.00167506	0.148505	-0.817512
SLC13A3	-3.18557	6.17132	-4.50869	0.001682	0.148505	-0.821284
SLC9A3	-3.23455	4.4796	-4.50246	0.00169655	0.148505	-0.829136
TBC1D13	-2.17931	5.10735	-4.49994	0.00170249	0.148505	-0.832324
SAMD10	-0.942416	1.31793	-4.49809	0.00170685	0.148505	-0.834656
GSTA1	-3.11033	6.11159	-4.49582	0.00171222	0.148505	-0.83752
PLEKHA8P1	-0.566266	0.836867	-4.49529	0.00171347	0.148505	-0.838188
SFN	2.36961	3.76828	4.49491	0.0017144	0.148505	-0.838679
H1-10	1.3902	6.14148	4.49387	0.00171686	0.148505	-0.83999
H2BC21	0.881707	7.21699	4.49353	0.00171766	0.148505	-0.840414
CDCP1	0.976876	2.58363	4.49204	0.00172121	0.148505	-0.842299
ADH5P2	-0.19828	0.160908	-4.49188	0.0017216	0.148505	-0.842507
PCDH9-AS2	-1.01888	1.01952	-4.49165	0.00172216	0.148505	-0.842799
COX14	-1.43857	2.77489	-4.48991	0.0017263	0.148505	-0.844994
ADTRP	-2.04071	2.93164	-4.48869	0.00172923	0.148505	-0.846537
SYT10	-1.08061	1.12244	-4.48463	0.00173899	0.148962	-0.851674
KRTAP5-AS1	2.16831	5.84607	4.47969	0.00175095	0.149571	-0.857928
CADM3	2.57161	4.08641	4.4768	0.00175799	0.149571	-0.861589
ZNF511	-3.00165	5.52097	-4.47618	0.00175951	0.149571	-0.862377
ABCC4	-1.88018	3.24257	-4.46874	0.00177778	0.150232	-0.871807
TMEM72-AS1	-2.55407	5.77275	-4.46852	0.00177832	0.150232	-0.872086
MGAT5B	-0.38838	0.433654	-4.46717	0.00178165	0.150232	-0.873791
TMEM72	-2.55679	5.77091	-4.46573	0.00178521	0.150232	-0.875618
LINC02765	-0.0800515	0.0400257	-4.46259	0.00179303	0.15028	-0.879608
LIN52	-1.14359	3.39902	-4.46179	0.00179502	0.15028	-0.880621
NDUFA13	-1.42447	7.84692	-4.45665	0.00180789	0.15028	-0.887141
SLC22A5	-1.02598	4.49143	-4.45546	0.0018109	0.15028	-0.888662
ANKRD54P1	-0.201417	0.107382	-4.45508	0.00181186	0.15028	-0.889145
SINHCAF	1.01522	5.53121	4.45251	0.00181833	0.15028	-0.892404
MVK	-1.3072	3.13656	-4.45211	0.00181936	0.15028	-0.892919
BATF2	-0.759085	0.912469	-4.45119	0.00182168	0.15028	-0.894086
SLC22A23	-1.72807	3.23361	-4.44508	0.00183724	0.151191	-0.901853
SLC43A2	-1.04835	6.60513	-4.4411	0.00184746	0.151372	-0.90692
FAM169A	-1.83858	3.02937	-4.43832	0.00185464	0.151372	-0.910463
KRTAP9-8	2.17063	2.54153	4.43688	0.00185836	0.151372	-0.912297
ACADS	-1.36436	4.21689	-4.43196	0.00187116	0.151372	-0.918568
UBLCP1	-1.32964	0.887831	-4.43116	0.00187324	0.151372	-0.919588
TNS2-AS1	-2.40777	5.52947	-4.429	0.00187889	0.151372	-0.922336
WDSUB1	-1.97294	3.05252	-4.42895	0.00187901	0.151372	-0.922397
CPNE5	-1.3653	1.87962	-4.42873	0.00187959	0.151372	-0.92268
CREB3L3	-0.395945	0.231932	-4.42693	0.00188432	0.151372	-0.924974
SNORD115-23	0.573106	0.441912	4.42432	0.00189119	0.151372	-0.9283
SOX4	1.1931	3.47671	4.42299	0.00189471	0.151372	-0.930001
COA3	-1.64124	3.51374	-4.4218	0.00189787	0.151372	-0.931524
SMIM24	-1.88751	5.39786	-4.42167	0.0018982	0.151372	-0.931685
NR0B2	-1.35854	1.76785	-4.41937	0.0019043	0.151498	-0.934617
MTG1	-1.10744	6.43618	-4.41644	0.00191213	0.15176	-0.938368
TSSK6	1.99746	2.73482	4.41117	0.00192625	0.152293	-0.945101
HRCT1	1.71443	3.35524	4.40946	0.00193087	0.152293	-0.947289
LMAN1	-2.70252	2.81033	-4.40886	0.00193248	0.152293	-0.94805
HSD17B3	-1.13013	1.22294	-4.40692	0.00193773	0.152348	-0.950532
IFT172	-0.953322	4.58862	-4.40461	0.00194399	0.1524	-0.953481
SLC25A11	-1.58557	5.3926	-4.40277	0.00194902	0.1524	-0.955846
CXCL6	4.12888	3.60441	4.40066	0.00195477	0.1524	-0.958542
SLC2A4	-0.847765	2.30694	-4.39913	0.00195895	0.1524	-0.960498
UGT1A8	-2.64617	6.14184	-4.39834	0.00196114	0.1524	-0.961516
LINC00630	-1.16065	3.13223	-4.39608	0.00196734	0.152528	-0.964404
DAO	-2.54592	2.7732	-4.39142	0.00198022	0.153092	-0.970376
NELL1	-2.06374	2.04117	-4.38909	0.0019867	0.153092	-0.973366
ZNF385A	1.04489	2.49911	4.3885	0.00198833	0.153092	-0.974118
GLRX5	-1.42103	6.66346	-4.38408	0.00200069	0.153588	-0.979788
FUT6	-1.99257	5.10363	-4.38292	0.00200394	0.153588	-0.981274
LMO7	-1.02253	6.48423	-4.37979	0.00201274	0.15391	-0.985287
AGXT2	-3.0635	4.802	-4.37681	0.00202117	0.154203	-0.989112
THSD7A	-1.90054	5.76792	-4.37322	0.00203138	0.154629	-0.993724
CTSA	-1.21063	6.38043	-4.36774	0.00204708	0.154653	-1.00077
GYG2P1	-0.703698	1.18762	-4.36594	0.00205224	0.154653	-1.00308
CKMT2-AS1	-1.31168	4.67613	-4.3653	0.0020541	0.154653	-1.00391
RPL10P9	1.44982	4.99348	4.36493	0.00205518	0.154653	-1.00439
CA2	-2.2325	6.55852	-4.36384	0.00205831	0.154653	-1.00579
CYP3A5	-1.50711	4.80506	-4.36347	0.00205939	0.154653	-1.00627
KRTAP5-3	2.41531	4.72296	4.35912	0.00207201	0.155201	-1.01186
OGDH	-1.13727	6.08932	-4.35777	0.00207595	0.155201	-1.0136
PLVAP	-0.991919	5.62202	-4.35521	0.00208342	0.155224	-1.01689
MBL1P	-0.947509	1.9395	-4.35449	0.00208554	0.155224	-1.01782
MRRFP1	-0.220139	0.179995	-4.34393	0.00211673	0.157197	-1.03143
POFUT2	-0.890185	5.20641	-4.33215	0.00215214	0.159473	-1.04663
EIF4B	-2.27729	5.60026	-4.32923	0.00216103	0.159778	-1.05041
ART5	-0.2538	0.201628	-4.32743	0.00216652	0.159831	-1.05274
ZNF493	-1.27582	4.67177	-4.32566	0.00217193	0.159878	-1.05502
RTL8A	0.821157	5.8146	4.32118	0.00218571	0.160539	-1.06082
COA5	-1.08698	4.99991	-4.31662	0.00219982	0.161222	-1.06673
SH3GLB2	-1.38927	6.30613	-4.31483	0.00220537	0.161276	-1.06904
GKAP1	-1.523	2.64371	-4.30872	0.00222449	0.162028	-1.07695
CES3	-1.76825	2.23406	-4.30649	0.00223151	0.162028	-1.07984
SERPINA5	-2.50556	6.27522	-4.30458	0.00223755	0.162028	-1.08232
GNAS	-1.97917	3.14033	-4.30371	0.00224028	0.162028	-1.08344
NUDT9	-1.04261	6.0632	-4.302	0.00224572	0.162028	-1.08567
DNAJB2	-2.13125	2.78477	-4.2999	0.00225238	0.162028	-1.08839
SYT17	-0.809946	2.85136	-4.29957	0.00225344	0.162028	-1.08882
AGMAT	-2.11376	6.13814	-4.29928	0.00225435	0.162028	-1.08919
RPS18P9	-0.530208	0.414388	-4.29663	0.00226282	0.162172	-1.09263
GCDH	-1.21677	3.86376	-4.29519	0.00226742	0.162172	-1.09449
RHCG	-3.15952	4.61108	-4.29396	0.0022714	0.162172	-1.0961
FABP3	-1.73958	5.38638	-4.29261	0.00227573	0.162172	-1.09785
GUSBP11	-1.83922	6.87745	-4.28975	0.00228495	0.162484	-1.10156
PRPF40B	-1.13072	4.96905	-4.28497	0.00230046	0.162524	-1.10777
HTR1B	1.90494	2.65022	4.28481	0.00230099	0.162524	-1.10798
RPLP0P8	0.121952	0.0775461	4.28017	0.00231617	0.162524	-1.11402
B3GALT4	1.89763	4.74688	4.2774	0.00232526	0.162524	-1.11761
AZGP1	-2.98956	5.08355	-4.27643	0.00232846	0.162524	-1.11888
CLEC18C	-2.71424	2.82172	-4.27582	0.00233048	0.162524	-1.11967
HS3ST5	-0.204155	0.165023	-4.27509	0.0023329	0.162524	-1.12062
QRFP	1.81907	3.80511	4.27238	0.00234186	0.162524	-1.12415
RBM23	-1.13935	5.34113	-4.27044	0.00234833	0.162524	-1.12668
FREM2	-2.33512	4.34453	-4.27028	0.00234886	0.162524	-1.12689
SLC51B	-1.88639	2.10793	-4.2696	0.00235112	0.162524	-1.12777
HRG	-2.27766	3.35995	-4.26893	0.00235338	0.162524	-1.12865
PSAT1	-2.25988	4.99408	-4.2678	0.00235714	0.162524	-1.13012
TOLLIP	-1.13554	3.43143	-4.2669	0.00236017	0.162524	-1.1313
SNX19	-1.41534	3.3452	-4.26512	0.00236612	0.162524	-1.13361
NDUFC1	-0.81752	0.763074	-4.26371	0.00237086	0.162524	-1.13545
HM13	1.25848	6.19014	4.26284	0.0023738	0.162524	-1.13659
MIR181D	1.88383	3.02393	4.26233	0.00237551	0.162524	-1.13725
RXYLT1	-2.01726	3.17297	-4.2604	0.00238203	0.162524	-1.13977
MRPS28	-1.50032	4.31433	-4.26024	0.00238256	0.162524	-1.13997
ENPP7	-1.8347	1.36811	-4.25672	0.0023945	0.163006	-1.14456
CCDC91	1.34921	5.254	4.25494	0.00240056	0.163087	-1.14689
PLG	-3.736	4.648	-4.24973	0.00241839	0.163401	-1.15368
ATP6V0D2	-2.31038	4.95094	-4.24874	0.0024218	0.163401	-1.15498
TMEM143	-1.36163	4.61178	-4.24633	0.00243013	0.163401	-1.15813
ROBO3	2.06104	6.29458	4.24395	0.00243836	0.163401	-1.16124
TAFA5	-1.23534	1.77695	-4.24319	0.002441	0.163401	-1.16224
ACAD10	-1.15145	3.70285	-4.24212	0.00244469	0.163401	-1.16363
FECH	-3.19459	4.22627	-4.24032	0.00245099	0.163401	-1.16599
FAM24B	-1.56264	2.83802	-4.23791	0.00245941	0.163401	-1.16914
MRPL40	-1.01172	4.6525	-4.23679	0.00246332	0.163401	-1.1706
CEP83	0.759838	5.56129	4.23648	0.0024644	0.163401	-1.17101
MAP3K15	-0.846585	2.7608	-4.23603	0.00246599	0.163401	-1.1716
KIAA1671	-0.680628	4.77215	-4.2343	0.00247205	0.163401	-1.17385
COX6A2	-0.938621	0.828413	-4.23323	0.00247582	0.163401	-1.17526
SUSD2	-2.25653	3.8039	-4.23271	0.00247765	0.163401	-1.17594
CPEB3	-1.54441	3.12226	-4.23251	0.00247836	0.163401	-1.1762
CWH43	-1.90876	2.68759	-4.2264	0.00250001	0.164373	-1.18419
APOH	-1.43534	1.27388	-4.22467	0.00250621	0.164373	-1.18647
KRT81	0.749122	0.609349	4.22421	0.00250783	0.164373	-1.18707
AAMP	-1.16681	4.82277	-4.21945	0.00252491	0.164739	-1.19331
DIPK1B	-1.42124	2.81134	-4.21733	0.00253254	0.164739	-1.19608
CDKN2AIPNL	-0.778334	4.55439	-4.21681	0.00253444	0.164739	-1.19677
AKR7A2	-1.38051	4.32927	-4.21654	0.00253541	0.164739	-1.19712
CUZD1	-1.20201	3.21382	-4.21582	0.002538	0.164739	-1.19806
NANOS3	1.85015	3.04585	4.21215	0.00255134	0.165021	-1.20288
STC2	-1.66007	1.88112	-4.21191	0.0025522	0.165021	-1.2032
UGT2B7	-2.47278	6.29743	-4.20988	0.0025596	0.165181	-1.20586
TMC4	-1.3024	3.9973	-4.20828	0.00256544	0.165239	-1.20796
PGRMC1	-1.50312	6.62322	-4.20212	0.00258814	0.165455	-1.21606
METTL25B	-1.03476	2.97384	-4.20203	0.00258846	0.165455	-1.21617
C3orf18	-0.935026	4.2156	-4.20016	0.00259536	0.165455	-1.21862
ADH6	-2.12334	2.32121	-4.19725	0.00260617	0.165455	-1.22245
COX8A	-1.5372	5.98642	-4.19657	0.00260872	0.165455	-1.22335
RPL29P27	2.37295	3.87083	4.19589	0.00261126	0.165455	-1.22424
ERMN	0.551138	0.968079	4.19527	0.00261358	0.165455	-1.22506
CSDC2	-1.35817	5.6005	-4.19229	0.00262471	0.165455	-1.22897
EXD2	-0.53848	0.617249	-4.19187	0.00262631	0.165455	-1.22953
CHRNB1	-0.841339	3.46706	-4.19088	0.00263001	0.165455	-1.23083
KLHL7	-0.815737	4.4225	-4.18901	0.00263706	0.165455	-1.23329
RDH10	-0.999075	4.87198	-4.18826	0.00263989	0.165455	-1.23428
RDH10-AS1	-0.998887	4.87189	-4.18774	0.00264187	0.165455	-1.23497
KCNJ3	-1.56157	4.09443	-4.18484	0.00265285	0.165455	-1.23879
GLYATL1	-2.83444	4.72352	-4.18483	0.00265289	0.165455	-1.2388
PTGER3	-2.52019	5.52896	-4.18417	0.00265537	0.165455	-1.23966
CRYBB2	-0.502029	0.474007	-4.18349	0.00265796	0.165455	-1.24056
KRT8P3	1.84971	4.10877	4.18236	0.00266227	0.165455	-1.24205
RPL21P125	0.544725	1.25618	4.18139	0.00266598	0.165455	-1.24333
TOP1MT	-1.45276	4.66512	-4.18028	0.00267021	0.165455	-1.24479
PLEKHG6	-0.631378	1.09152	-4.17967	0.00267253	0.165455	-1.24559
MSRB1	-1.28188	4.87506	-4.17666	0.00268409	0.165864	-1.24956
TMEM50A	-0.984214	4.22868	-4.1743	0.00269316	0.165878	-1.25267
SNORA65	1.03077	8.07398	4.17315	0.00269758	0.165878	-1.25418
ABHD16B	1.97817	4.86373	4.17274	0.00269917	0.165878	-1.25472
HRG-AS1	-3.36389	7.86526	-4.1659	0.00272577	0.167206	-1.26375
EGF	-3.87149	3.92243	-4.16404	0.00273305	0.167268	-1.26621
FBXO38	-1.09646	4.01194	-4.16309	0.00273677	0.167268	-1.26746
PLLP	-1.78672	4.69191	-4.16026	0.00274792	0.167643	-1.27121
LMX1B	-1.09926	2.31995	-4.15403	0.00277258	0.16884	-1.27944
KNG1	-3.41727	7.83279	-4.15137	0.00278318	0.169068	-1.28295
STK11	-0.96783	5.45196	-4.14453	0.00281064	0.169068	-1.292
THBD	1.78926	4.592	4.14408	0.00281247	0.169068	-1.2926
SLC35F3	-0.745118	1.38264	-4.14358	0.00281446	0.169068	-1.29325
RAB11FIP5	-1.40213	5.27019	-4.14324	0.00281585	0.169068	-1.2937
NPR3	-2.32629	6.41471	-4.14264	0.00281829	0.169068	-1.2945
GPAT3	-2.71276	5.25125	-4.13876	0.00283402	0.169068	-1.29963
MAN1B1	-1.38546	3.57328	-4.13869	0.00283434	0.169068	-1.29974
CHD1-DT	0.359417	0.363894	4.13702	0.00284114	0.169068	-1.30194
GLTPP1	-0.920094	0.801965	-4.13699	0.00284124	0.169068	-1.30198
CDH16	-2.20206	8.05421	-4.13682	0.00284193	0.169068	-1.3022
BTBD3	-1.52092	4.28347	-4.13489	0.00284987	0.169068	-1.30477
FAM151A	-3.20305	4.21516	-4.13447	0.00285156	0.169068	-1.30532
KCNH6	-2.08887	2.89446	-4.1338	0.0028543	0.169068	-1.3062
FOLR1	-1.36	1.63422	-4.13347	0.00285568	0.169068	-1.30665
SART1	-1.14809	4.21415	-4.13312	0.0028571	0.169068	-1.30711
CMBL	-1.55279	5.02016	-4.13069	0.00286712	0.169099	-1.31034
FN3K	-1.87755	4.93576	-4.13032	0.00286863	0.169099	-1.31082
TMEM33	-1.15119	6.06321	-4.12815	0.0028776	0.169099	-1.3137
CAMK2N1	-1.80414	7.95594	-4.12644	0.00288469	0.169099	-1.31597
RPP25	1.76848	2.59573	4.12633	0.00288516	0.169099	-1.31612
PRR15	-0.722269	0.977452	-4.12459	0.0028924	0.169099	-1.31843
TPBGL	2.32111	3.97218	4.12445	0.00289296	0.169099	-1.31861
GPR174	2.46141	4.99582	4.12111	0.00290692	0.1692	-1.32304
HAO2	-3.03962	4.21875	-4.12105	0.00290716	0.1692	-1.32312
GAL3ST1	-1.07331	1.9415	-4.12041	0.00290983	0.1692	-1.32397
MLXIPL	-2.11587	5.7842	-4.11663	0.00292573	0.169478	-1.32899
PTGES2	-1.0208	4.54944	-4.11479	0.0029335	0.169478	-1.33144
SUPV3L1	-0.557474	4.43182	-4.11475	0.00293365	0.169478	-1.33148
SF1	-3.49304	5.89778	-4.11447	0.00293486	0.169478	-1.33186
SNORA55	1.22752	6.36043	4.11239	0.00294366	0.169694	-1.33462
UPF3AP3	-0.699802	0.513638	-4.10632	0.00296952	0.170516	-1.34269
APCDD1L-DT	-1.91568	2.3644	-4.10609	0.0029705	0.170516	-1.34299
RBP2	-0.629734	0.508468	-4.10475	0.00297626	0.170516	-1.34478
SCRN2	-1.97042	4.41855	-4.10428	0.00297829	0.170516	-1.34541
NASPP1	2.0493	4.58612	4.10141	0.00299061	0.170731	-1.34922
CHST10	-1.14874	1.2064	-4.10064	0.00299395	0.170731	-1.35025
FAM88C	-1.13488	1.0467	-4.09763	0.00300698	0.170731	-1.35425
MTCYBP18	-0.960861	1.06458	-4.09758	0.0030072	0.170731	-1.35432
BLVRA	-1.41823	3.61373	-4.09682	0.0030105	0.170731	-1.35533
LINC01541	1.36028	2.76985	4.09633	0.00301263	0.170731	-1.35599
DGKA	1.78383	4.57283	4.09271	0.00302842	0.17106	-1.36081
PLCL1	-2.12141	5.14098	-4.09265	0.00302865	0.17106	-1.36088
BDH1	-1.44507	5.41969	-4.09039	0.00303858	0.171072	-1.3639
SERTAD3	-1.42246	3.29368	-4.08932	0.00304328	0.171072	-1.36533
REPS2	-1.66768	4.04275	-4.08907	0.00304439	0.171072	-1.36566
MSH3	-1.41138	2.88899	-4.08795	0.0030493	0.171072	-1.36715
ADM	-1.79115	3.28337	-4.08635	0.00305638	0.171183	-1.36929
NKAIN4	2.05421	2.86069	4.07839	0.00309173	0.172291	-1.3799
GLYCTK	-1.42067	3.79954	-4.07727	0.00309674	0.172291	-1.3814
LINC00472	-1.54077	2.16046	-4.07647	0.00310031	0.172291	-1.38246
PSME2	1.07069	5.80012	4.07617	0.00310167	0.172291	-1.38286
RXFP4	2.36558	4.9945	4.07561	0.00310417	0.172291	-1.38361
PRPS2	-1.55235	2.16663	-4.07498	0.00310703	0.172291	-1.38446
ANKRD20A2P	-1.52137	2.57443	-4.07278	0.00311693	0.172314	-1.38739
SDHB	-1.84079	2.95352	-4.07117	0.00312417	0.172314	-1.38954
HS6ST3	1.95698	3.36432	4.07042	0.00312758	0.172314	-1.39054
TRAPPC11	-1.78881	1.63551	-4.07032	0.00312802	0.172314	-1.39067
H2BC15	1.53004	6.08902	4.0611	0.00317008	0.174163	-1.403
ASPRV1	2.05636	4.50236	4.06068	0.003172	0.174163	-1.40356
ELOB	-0.573929	7.26453	-4.058	0.00318434	0.174519	-1.40715
OS9	-0.779754	6.85632	-4.05701	0.00318889	0.174519	-1.40847
LINC01899	-0.150147	0.0750737	-4.05537	0.00319649	0.174649	-1.41067
ALLC	-1.68657	1.42	-4.05093	0.00321711	0.175019	-1.4166
MAFA	2.02353	3.04062	4.04982	0.00322231	0.175019	-1.4181
SLC7A9	-1.95282	3.15496	-4.04956	0.0032235	0.175019	-1.41844
GLYCTK-AS1	-1.40376	3.78987	-4.04789	0.00323135	0.175019	-1.42068
BCL2L2	-1.21635	3.71325	-4.04727	0.00323425	0.175019	-1.42151
GK5	-1.27186	3.56589	-4.04716	0.00323474	0.175019	-1.42165
CADM3-AS1	2.35512	3.83765	4.04472	0.00324625	0.175019	-1.42493
SMCR5	1.83774	5.11804	4.04396	0.00324979	0.175019	-1.42594
GTF3C2	-0.676963	6.14372	-4.04386	0.00325029	0.175019	-1.42608
EGLN1P1	-1.24893	3.69786	-4.03812	0.00327748	0.175295	-1.43378
COLCA1	-1.12469	4.63582	-4.03795	0.00327825	0.175295	-1.43399
FGF7P6	-1.13624	1.07188	-4.03755	0.00328017	0.175295	-1.43453
CGNL1	-1.42263	6.67651	-4.03661	0.00328466	0.175295	-1.4358
TENM1	-2.10804	3.65304	-4.03405	0.00329688	0.175295	-1.43923
KRT8P36	2.03225	4.01907	4.03345	0.00329977	0.175295	-1.44004
IPP	-1.30105	1.94528	-4.03205	0.0033065	0.175295	-1.44192
SNX5P2	-0.267859	0.239714	-4.03159	0.00330869	0.175295	-1.44253
RNF113A	1.679	5.47031	4.03098	0.00331163	0.175295	-1.44335
SEMA3D	-1.07056	1.83653	-4.03086	0.00331219	0.175295	-1.44351
HMGCL	-1.09016	5.60245	-4.03011	0.00331583	0.175295	-1.44452
ALDH3A2	-0.959236	2.18102	-4.02961	0.00331821	0.175295	-1.44519
EMX2OS	-1.54813	6.77346	-4.02817	0.00332517	0.175386	-1.44712
NAGLU	-1.2838	3.47343	-4.02664	0.00333257	0.1755	-1.44918
EIF3FP3	0.882725	7.48133	4.01959	0.00336693	0.176715	-1.45866
SUN1	-0.89685	7.62028	-4.01934	0.00336814	0.176715	-1.45899
PTH1R	-1.87594	7.51139	-4.01866	0.00337147	0.176715	-1.4599
NFE2L1	-1.26347	6.81006	-4.01478	0.00339052	0.177389	-1.46511
RNF5P1	2.06245	3.27434	4.01389	0.00339492	0.177389	-1.46631
LRRC66	-1.24469	1.37346	-4.01199	0.00340432	0.177439	-1.46887
CDH9	-2.12204	2.83711	-4.01156	0.00340649	0.177439	-1.46945
PRSS45P	-0.736503	1.05371	-4.00972	0.00341563	0.177639	-1.47193
TMEM106A	-1.69655	6.09907	-4.00779	0.00342519	0.17786	-1.47452
GUSBP18	1.1228	7.07202	4.00632	0.00343253	0.177966	-1.4765
CNDP2	-1.63629	6.4009	-4.00453	0.00344149	0.178154	-1.47891
FDX1	-1.31287	6.29423	-4.00273	0.00345053	0.178172	-1.48133
NUP188	-0.699265	4.99762	-4.00157	0.00345637	0.178172	-1.48289
C6orf226	1.74869	5.13389	4.00094	0.00345957	0.178172	-1.48375
LINC00645	-1.57963	0.929114	-3.99976	0.00346553	0.178172	-1.48534
HMGN2	0.916707	6.5208	3.99651	0.00348198	0.178172	-1.48972
LINC02418	1.58605	4.34925	3.9964	0.00348251	0.178172	-1.48986
ALPL	-1.93609	2.8547	-3.99616	0.00348373	0.178172	-1.49018
PRDM10	-1.02365	1.46345	-3.99603	0.00348439	0.178172	-1.49036
NDUFV1	-1.2783	6.83413	-3.99385	0.00349549	0.178467	-1.4933
ZNF485	1.80223	5.89631	3.99177	0.00350612	0.178544	-1.49611
H2AX	1.92612	5.47688	3.9906	0.00351209	0.178544	-1.49768
MAL	-2.02438	8.13841	-3.99042	0.00351299	0.178544	-1.49792
SLC39A5	-2.34238	4.8683	-3.98864	0.00352214	0.178738	-1.50032
CDHR5	-2.20374	5.79022	-3.9874	0.00352853	0.178791	-1.502
SSTR1	-0.665717	0.646937	-3.985	0.00354091	0.178973	-1.50524
LRRTM1	-0.340042	0.452201	-3.98463	0.0035428	0.178973	-1.50573
GPHN	-1.37647	4.11557	-3.98031	0.00356523	0.179398	-1.51157
GOSR2	1.28266	4.84775	3.97999	0.00356691	0.179398	-1.51201
EPHX1	-1.90267	4.73432	-3.97991	0.00356729	0.179398	-1.51211
ZNF304	1.64914	5.93274	3.9759	0.00358824	0.179704	-1.51752
TMEM26	-1.52031	1.61594	-3.97517	0.0035921	0.179704	-1.51852
SLC9A2	-1.64695	2.52998	-3.97508	0.00359256	0.179704	-1.51864
KASH5	0.848189	1.00791	3.97465	0.00359484	0.179704	-1.51922
FCGR3A	1.92093	6.9621	3.9688	0.00362568	0.180976	-1.52713
FRMD4B	-1.1191	3.67689	-3.96695	0.00363547	0.181035	-1.52962
PAX2	-2.30688	4.02902	-3.96601	0.0036405	0.181035	-1.5309
YWHAE	-0.793018	8.58441	-3.96552	0.00364308	0.181035	-1.53156
FAHD2CP	-1.18666	1.4185	-3.96403	0.00365103	0.181161	-1.53357
PSMB11	1.99261	3.72301	3.959	0.00367801	0.181908	-1.54039
ATP5MK	-0.516524	7.63049	-3.95848	0.00368078	0.181908	-1.54109
TST	-1.70621	4.66395	-3.95819	0.00368237	0.181908	-1.54148
GJB1	-1.36747	1.3371	-3.95662	0.00369085	0.182058	-1.54361
TECPR1	0.727807	3.25059	3.954	0.00370503	0.182262	-1.54716
SAT2	-1.59655	6.60573	-3.95384	0.00370586	0.182262	-1.54737
PPP1R3E	-1.11715	3.52902	-3.95024	0.00372543	0.182358	-1.55224
SECISBP2	-1.90765	3.29253	-3.9495	0.00372947	0.182358	-1.55325
GUSB	-0.505851	4.33118	-3.94846	0.00373518	0.182358	-1.55466
UGT2B11	-0.905361	0.665427	-3.94694	0.00374352	0.182358	-1.55673
MGARP	-0.58961	0.651114	-3.94663	0.00374521	0.182358	-1.55714
ETFDH	-0.9649	4.47004	-3.94564	0.00375061	0.182358	-1.55848
SPDYE16	-0.203873	0.156048	-3.944	0.00375964	0.182358	-1.56071
FZD8	1.39901	5.06125	3.9438	0.00376076	0.182358	-1.56098
TMEM131	-1.92582	3.67799	-3.94329	0.00376358	0.182358	-1.56168
DLG5-AS1	0.763516	0.701062	3.94072	0.00377776	0.182358	-1.56516
ARL6IP1P3	-0.0692406	0.0440051	-3.94007	0.00378135	0.182358	-1.56604
ZNF208	-1.13273	5.10603	-3.93991	0.00378226	0.182358	-1.56626
BTG1-DT	-0.29766	0.320955	-3.93682	0.00379941	0.182358	-1.57045
SLC2A11	-1.62385	5.87791	-3.93478	0.00381081	0.182358	-1.57322
DYSF	-1.52334	3.58461	-3.93349	0.00381801	0.182358	-1.57497
HSF2	-1.2944	3.09275	-3.9332	0.00381964	0.182358	-1.57537
UBR7	-1.23181	4.56839	-3.93262	0.00382292	0.182358	-1.57616
SCEL	0.673542	0.408908	3.93222	0.00382511	0.182358	-1.57669
MCF2L	-1.21659	4.2245	-3.93175	0.00382776	0.182358	-1.57733
WASH2P	-0.752846	3.41678	-3.93127	0.00383045	0.182358	-1.57798
CPHL1P	0.560061	0.966087	3.93085	0.00383284	0.182358	-1.57856
GPR89B	-1.75313	4.90538	-3.93082	0.00383301	0.182358	-1.5786
TMIGD1	-0.798865	0.449789	-3.93081	0.00383304	0.182358	-1.57861
ENTPD5	-1.39665	6.3959	-3.92708	0.00385408	0.182862	-1.58368
AQP6	-1.23583	3.26239	-3.927	0.00385456	0.182862	-1.58379
LIMK2	0.766769	4.51897	3.92218	0.00388192	0.183323	-1.59034
UNC93A	-0.329566	0.164783	-3.92175	0.00388433	0.183323	-1.59092
CENPV	-1.52792	4.12514	-3.92169	0.00388467	0.183323	-1.591
HOXD8	-1.97509	6.29398	-3.91809	0.00390527	0.183323	-1.5959
GPR89A	-1.82941	5.44304	-3.9177	0.00390751	0.183323	-1.59643
AGMO	-1.17073	2.42267	-3.91745	0.00390897	0.183323	-1.59677
HMGN1P37	-0.134696	0.0805447	-3.91723	0.0039102	0.183323	-1.59707
CAMTA2	0.336509	5.04643	3.91712	0.00391087	0.183323	-1.59723
METTL7A	-0.985863	5.68028	-3.91652	0.00391433	0.183323	-1.59804
H2AC11	1.50801	5.90199	3.9157	0.00391901	0.183323	-1.59915
COX6B1	-1.4754	8.01784	-3.91394	0.00392919	0.183511	-1.60155
ZNF185	-0.901165	0.99705	-3.9131	0.00393399	0.183511	-1.60269
DIPK2A	-0.842684	0.827342	-3.90956	0.00395455	0.183815	-1.60751
PGAM2	-0.625332	2.95077	-3.90835	0.00396158	0.183815	-1.60916
DCLRE1A	-1.51163	2.24342	-3.90739	0.00396716	0.183815	-1.61046
GPRC5C	-1.86568	5.41743	-3.90527	0.00397956	0.183815	-1.61335
LOXHD1	-1.26456	1.23088	-3.90492	0.00398162	0.183815	-1.61383
EXOC7	1.2678	6.94219	3.90331	0.00399106	0.183815	-1.61603
DNAJC16	-1.61516	6.70084	-3.90327	0.00399126	0.183815	-1.61607
HYKK	-1.27917	3.84905	-3.90103	0.00400442	0.183815	-1.61912
ARL6IP1P2	-0.471307	0.325535	-3.90053	0.00400739	0.183815	-1.61981
GPR152	1.62024	1.17451	3.89974	0.00401203	0.183815	-1.62088
CDA	-1.3145	2.70572	-3.8997	0.00401228	0.183815	-1.62094
SLC22A4	-1.15828	2.11001	-3.89849	0.00401944	0.183815	-1.62259
GATM	-2.21434	8.1183	-3.8981	0.00402171	0.183815	-1.62312
MSX1	-0.610018	0.801729	-3.89785	0.0040232	0.183815	-1.62346
MTTP	-1.1549	2.13956	-3.89677	0.00402959	0.183815	-1.62493
PAQR4	0.910196	1.26794	3.89583	0.00403522	0.183815	-1.62622
PEX16	-0.860661	3.6522	-3.89515	0.00403924	0.183815	-1.62715
ARMCX1	-1.28083	4.57045	-3.89503	0.00403997	0.183815	-1.62731
GABRA2	-1.48234	1.95175	-3.89422	0.00404477	0.183815	-1.62841
SLC6A12	-1.19817	1.88643	-3.89322	0.00405073	0.183834	-1.62978
GLYAT	-2.24382	6.15772	-3.89231	0.00405617	0.183834	-1.63102
PLEKHM2	0.655097	4.97425	3.8889	0.0040766	0.184249	-1.63568
PATJ	-1.431	6.80226	-3.88887	0.00407678	0.184249	-1.63572
PARP16	0.991841	5.86427	3.88802	0.00408184	0.184249	-1.63687
MAP2K3	-1.63354	2.77762	-3.8862	0.00409282	0.184366	-1.63936
SLC36A1	-2.26442	2.84365	-3.88556	0.00409669	0.184366	-1.64024
NPHP4	-0.843952	2.72429	-3.88447	0.00410325	0.184366	-1.64172
AP1M2	-1.7818	3.3118	-3.88394	0.00410644	0.184366	-1.64244
ATP6V0A4	-2.4894	6.8055	-3.87821	0.00414131	0.185484	-1.65028
GPRASP1	-0.947799	0.857769	-3.87803	0.00414242	0.185484	-1.65053
SRCAP	0.734213	7.17409	3.8746	0.00416341	0.185987	-1.65521
EIF2S2P3	1.79921	3.57055	3.87426	0.00416548	0.185987	-1.65567
RTCA	-1.20553	4.97168	-3.87347	0.00417031	0.185987	-1.65675
CHERP	-0.719718	3.82352	-3.87032	0.00418977	0.186298	-1.66106
DEFB1	-2.62829	8.38865	-3.87001	0.00419167	0.186298	-1.66148
PAQR3	-1.75518	2.71475	-3.86964	0.00419398	0.186298	-1.66199
PKD2	-1.49354	6.01652	-3.86862	0.00420028	0.186331	-1.66338
PKMYT1	0.938346	1.39842	3.86717	0.00420927	0.186483	-1.66537
MTFMT	-0.923915	4.49018	-3.86564	0.0042188	0.186547	-1.66746
ABCA5	-1.81187	5.68633	-3.86435	0.00422682	0.186547	-1.66922
CYP4F3	-2.089	5.8551	-3.8639	0.00422965	0.186547	-1.66985
LINC00671	-2.45217	6.30323	-3.86336	0.004233	0.186547	-1.67058
FOXI1	-1.93135	2.96623	-3.86055	0.00425062	0.187077	-1.67443
RAB11FIP3	-1.69626	7.72139	-3.85937	0.00425802	0.187157	-1.67604
DDX19A	-1.07512	5.14846	-3.8582	0.00426539	0.187164	-1.67765
OSBP2	-1.15068	2.85056	-3.8575	0.0042698	0.187164	-1.67861
BHMT	-2.7004	3.79775	-3.85669	0.00427494	0.187164	-1.67972
RPL21P5	-0.0536296	0.0428735	-3.85376	0.00429347	0.187402	-1.68373
IMMP1L	-0.372787	2.0509	-3.85145	0.00430815	0.187402	-1.6869
SYPL2	-1.6499	4.91237	-3.85073	0.00431275	0.187402	-1.68789
SPRYD7	-0.961751	4.69587	-3.85054	0.00431395	0.187402	-1.68815
SNX29	-1.40273	7.0599	-3.84871	0.0043256	0.187402	-1.69065
PARP3	-0.594062	4.80705	-3.8484	0.0043276	0.187402	-1.69108
LTF	3.38228	3.48814	3.84739	0.00433408	0.187402	-1.69246
AFM	-4.32275	4.32918	-3.84728	0.00433477	0.187402	-1.69261
LINC00877	-0.719478	0.759526	-3.8456	0.00434558	0.187402	-1.69492
PPARA	-1.59526	5.84149	-3.84524	0.00434784	0.187402	-1.6954
TPD52L1	-1.4493	3.30766	-3.84462	0.00435183	0.187402	-1.69626
HOXD-AS2	-1.90093	6.61526	-3.84429	0.004354	0.187402	-1.69672
RAP2B	1.71335	5.67656	3.84357	0.00435862	0.187402	-1.6977
COL18A1	-1.01573	6.96677	-3.84356	0.00435871	0.187402	-1.69772
EMX1	-2.25263	4.1226	-3.84248	0.00436562	0.187459	-1.69919
KRTAP5-5	2.4249	4.75995	3.84116	0.00437418	0.187511	-1.70101
GRAMD1B	-1.33971	3.84244	-3.84007	0.00438122	0.187511	-1.7025
GOT1	-1.16559	5.35131	-3.83838	0.00439222	0.187511	-1.70482
DRAIC	-0.494017	0.518919	-3.83828	0.00439288	0.187511	-1.70496
SLC22A8	-2.94227	4.61573	-3.83588	0.00440846	0.187511	-1.70825
ADAMTS15	-1.96797	4.65215	-3.83419	0.0044195	0.187511	-1.71057
HCG4	1.94987	4.57572	3.83381	0.00442202	0.187511	-1.7111
ATP6V1C2	-0.710627	0.656233	-3.83366	0.00442298	0.187511	-1.7113
HYAL1	-1.66733	5.484	-3.83229	0.00443197	0.187511	-1.71318
MGST1	-1.54873	6.56301	-3.83132	0.00443834	0.187511	-1.71452
PAK6	-0.75586	2.42929	-3.8313	0.00443848	0.187511	-1.71455
TMEM147-AS1	-0.490158	2.66194	-3.82941	0.00445093	0.187511	-1.71714
RAB40B	-0.726611	3.45466	-3.82877	0.00445513	0.187511	-1.71802
CLCNKB	-2.07873	6.23146	-3.82867	0.00445583	0.187511	-1.71817
ATG2A	-0.708112	5.01889	-3.8282	0.00445892	0.187511	-1.71881
BUB1B-PAK6	-0.758641	2.42789	-3.82801	0.00446016	0.187511	-1.71907
FCGR2B	1.99598	6.80422	3.82773	0.00446202	0.187511	-1.71945
PVALB	-3.12254	5.23599	-3.82269	0.00449542	0.188598	-1.72637
RUNX1	1.19352	3.54314	3.82214	0.00449914	0.188598	-1.72714
SNORA71C	0.989006	7.67083	3.82059	0.00450944	0.188703	-1.72926
ZNF839	-0.84281	4.94605	-3.82007	0.00451292	0.188703	-1.72998
NUDCD2	-0.987805	4.84841	-3.81835	0.00452445	0.188949	-1.73235
ACAD11	-0.646694	5.65263	-3.8165	0.00453689	0.189233	-1.73489
SDF2	-1.09372	4.70919	-3.81536	0.00454453	0.189238	-1.73646
H2AC13	1.08147	3.9482	3.8148	0.0045483	0.189238	-1.73723
RSRC2	-1.33039	5.66729	-3.81228	0.00456538	0.189661	-1.7407
LINC02226	-0.935142	1.27113	-3.81134	0.00457175	0.189661	-1.742
SPATA33	-0.622365	4.02564	-3.81079	0.00457547	0.189661	-1.74275
EBP	-1.5344	4.30341	-3.80981	0.00458216	0.189704	-1.74411
ZNF789	0.73634	6.6406	3.80688	0.00460209	0.190294	-1.74814
SLC9A3-AS1	-1.28904	0.761087	-3.80465	0.00461734	0.190689	-1.75121
FABP1	-3.82823	4.09347	-3.80348	0.00462538	0.190758	-1.75282
INTU	-0.71236	5.13411	-3.80275	0.0046304	0.190758	-1.75383
TCEAL2	-1.62004	3.79043	-3.80034	0.00464696	0.190917	-1.75714
PRDX2P1	-0.214517	0.149297	-3.80001	0.00464926	0.190917	-1.7576
HLA-V	1.89804	4.62789	3.79909	0.00465561	0.190917	-1.75887
ASL	-1.4621	5.48347	-3.79813	0.00466226	0.190917	-1.7602
RNU1-123P	-0.389148	0.201248	-3.79806	0.00466278	0.190917	-1.7603
ATP5F1A	-1.5225	8.10113	-3.79715	0.00466907	0.190941	-1.76155
SNORA70	0.797752	10.0562	3.79514	0.00468304	0.191045	-1.76432
PIGQP1	-0.344087	0.403599	-3.79378	0.00469251	0.191045	-1.7662
UGT2B28	-0.262033	0.131016	-3.79313	0.00469703	0.191045	-1.76709
TRIM65	0.494052	4.36247	3.79301	0.00469783	0.191045	-1.76725
KCTD12	0.939615	7.29209	3.79247	0.0047016	0.191045	-1.768
ABCA7	1.15762	2.37289	3.7904	0.0047161	0.191045	-1.77085
ODF3B	1.58828	4.03917	3.79029	0.0047169	0.191045	-1.77101
KRBOX5	-0.746854	3.34542	-3.79024	0.00471723	0.191045	-1.77108
UPK3BL1	-0.348278	0.503079	-3.78765	0.00473541	0.191549	-1.77465
HAO1	-0.684753	0.423989	-3.78358	0.0047642	0.19235	-1.78028
HSD11B2	-2.07459	7.02394	-3.78323	0.00476669	0.19235	-1.78076
ACSS1	-1.4426	4.79293	-3.78217	0.00477421	0.192422	-1.78223
COX6A1P2	-0.679789	9.07781	-3.77906	0.00479634	0.192435	-1.78652
PRLR	-2.21306	3.01491	-3.77905	0.0047964	0.192435	-1.78653
DENND11	-0.692924	6.07987	-3.77866	0.00479915	0.192435	-1.78706
SRP14-DT	-1.80062	3.45785	-3.77823	0.00480221	0.192435	-1.78766
ANKFN1	-0.452375	0.383311	-3.7776	0.00480675	0.192435	-1.78853
TSPYL4	1.37111	5.81948	3.77728	0.004809	0.192435	-1.78897
BICDL1	-1.49308	5.93011	-3.77216	0.00484582	0.193454	-1.79605
IGLON5	0.222317	0.164362	3.77209	0.00484635	0.193454	-1.79615
HDHD3	-2.07401	4.10803	-3.77126	0.00485229	0.193454	-1.79729
AQP7P4	-0.435549	0.248736	-3.7696	0.00486429	0.193454	-1.79959
AKAP1	-1.44869	4.46939	-3.76782	0.00487724	0.193454	-1.80206
MAPRE3	-0.88326	2.35698	-3.76694	0.00488362	0.193454	-1.80327
SLC6A19	-3.08384	6.62461	-3.76646	0.00488709	0.193454	-1.80393
AASS	-0.577963	3.88975	-3.76607	0.00488994	0.193454	-1.80447
WNK3	-1.06624	2.79302	-3.76537	0.00489507	0.193454	-1.80545
RIOX1	2.02597	3.79744	3.76475	0.00489957	0.193454	-1.8063
IGSF9	-1.48041	1.68544	-3.76438	0.00490226	0.193454	-1.80681
PGK1	-0.993162	7.05187	-3.76371	0.00490721	0.193454	-1.80775
N4BP2	-0.83319	4.45345	-3.76258	0.00491549	0.193454	-1.80931
MMP11	1.87323	3.02696	3.76201	0.00491961	0.193454	-1.81009
MAP3K4	-1.71802	1.33913	-3.76167	0.00492209	0.193454	-1.81056
OBSCN	-1.09382	3.86145	-3.76026	0.0049325	0.193454	-1.81252
TBKBP1	-1.02348	5.16625	-3.75966	0.00493688	0.193454	-1.81334
AIG1	-1.13118	5.09421	-3.75896	0.00494207	0.193454	-1.81432
NFS1	-0.965626	5.52943	-3.75818	0.00494783	0.193454	-1.8154
TCN2	-1.71065	3.73184	-3.75679	0.00495805	0.193454	-1.81732
GSTM4	-1.1556	3.37156	-3.7565	0.0049602	0.193454	-1.81772
MTCO1P12	-1.3842	1.64912	-3.75632	0.00496155	0.193454	-1.81798
PRKCA	-1.12981	6.57911	-3.75389	0.00497952	0.193539	-1.82133
SDF4	-1.11862	6.77895	-3.75375	0.00498061	0.193539	-1.82154
KRT17P6	0.588342	0.509451	3.75369	0.00498105	0.193539	-1.82162
PDXP	-0.940584	3.16117	-3.75288	0.00498703	0.193539	-1.82273
TOLLIP-DT	1.72638	4.48587	3.75188	0.00499448	0.193539	-1.82412
OCRL	-1.84411	1.3884	-3.75136	0.00499839	0.193539	-1.82485
DNER	-1.19339	3.56312	-3.75051	0.00500467	0.193558	-1.82601
EXTL2	-1.8425	2.78309	-3.74938	0.00501314	0.193662	-1.82759
ATXN2	-0.651375	5.84086	-3.74744	0.00502766	0.193884	-1.83027
PPIAP30	1.66871	4.95101	3.74707	0.00503045	0.193884	-1.83079
GINM1	-0.917878	4.3098	-3.74451	0.00504968	0.194054	-1.83433
OR2H2	1.96214	4.32148	3.74439	0.00505062	0.194054	-1.83451
CKB	-1.64491	7.18074	-3.74399	0.00505364	0.194054	-1.83506
RGL3	-1.42789	5.71638	-3.74341	0.00505804	0.194054	-1.83587
SUCLA2P3	-0.580469	0.440461	-3.73873	0.00509343	0.195188	-1.84235
ZNF559	-0.866504	2.63878	-3.73653	0.00511026	0.195609	-1.84541
GAR1	-0.547187	0.995034	-3.73475	0.00512383	0.195611	-1.84788
ATP5MGP2	-1.06032	1.78846	-3.73412	0.00512864	0.195611	-1.84875
GALNT9	-0.919706	1.50097	-3.73354	0.00513313	0.195611	-1.84957
PKD1L1-AS1	-0.606854	0.796745	-3.73284	0.0051385	0.195611	-1.85054
LYPLAL1	-1.89121	3.56032	-3.73215	0.00514374	0.195611	-1.85148
BPHL	-1.41615	4.87271	-3.73194	0.00514535	0.195611	-1.85178
RHOB	0.839225	6.9535	3.7296	0.00516343	0.195782	-1.85503
ERP29	-1.67434	6.16021	-3.72954	0.00516386	0.195782	-1.85511
DYNC1LI2	-0.97992	4.94141	-3.72908	0.0051674	0.195782	-1.85575
SERF1B	-0.98249	4.89293	-3.72571	0.00519355	0.196447	-1.86044
SLC34A2	2.00694	2.86833	3.72531	0.00519666	0.196447	-1.861
SNORA26	-0.939039	0.65954	-3.72221	0.00522076	0.196546	-1.8653
CCDC183	-0.736915	5.00886	-3.72189	0.00522328	0.196546	-1.86575
PIGH	-0.662567	4.97837	-3.72143	0.0052269	0.196546	-1.86639
TAF1	1.15817	5.92304	3.72137	0.00522733	0.196546	-1.86647
MIR1282	-0.350656	0.304437	-3.7212	0.00522863	0.196546	-1.8667
DECR2	-1.61931	5.6683	-3.71847	0.00525007	0.196959	-1.8705
BCL2L14	-1.43738	6.22803	-3.71785	0.00525492	0.196959	-1.87136
DPF3	-2.28166	2.80673	-3.71755	0.00525726	0.196959	-1.87177
LONRF3	-0.826781	1.74028	-3.7165	0.00526556	0.196998	-1.87324
LCN12	-0.78069	1.68514	-3.71552	0.00527329	0.196998	-1.8746
ID1	-1.41667	5.44755	-3.71518	0.00527596	0.196998	-1.87507
PKD1P1	-1.3502	3.03638	-3.71422	0.00528357	0.197011	-1.87641
ANKRD16	1.27986	5.31231	3.71296	0.00529355	0.197011	-1.87817
NDUFA10	-1.15849	5.15206	-3.71291	0.00529393	0.197011	-1.87824
MTHFD1P1	-0.499371	0.297833	-3.71178	0.00530292	0.197126	-1.87981
SIGLEC16	1.96321	5.05139	3.70987	0.00531811	0.197471	-1.88247
DHDH	-0.954018	0.819838	-3.70792	0.00533362	0.197595	-1.88518
PRICKLE2	-0.603623	4.48634	-3.70784	0.00533423	0.197595	-1.88528
SGTA	-1.20651	5.17286	-3.70538	0.00535395	0.197595	-1.88872
SMLR1	-1.9023	2.26649	-3.70509	0.00535629	0.197595	-1.88912
FMO1	-2.45525	4.59115	-3.70475	0.00535902	0.197595	-1.8896
ANKRD54	-0.416736	4.5415	-3.70395	0.00536543	0.197595	-1.89071
LYSMD1	-1.44614	5.05202	-3.70373	0.00536717	0.197595	-1.89101
KRTAP10-1	2.09514	4.91792	3.70336	0.00537013	0.197595	-1.89152
MINK1	0.490965	5.22988	3.70253	0.00537687	0.197595	-1.89269
MGRN1	-1.7344	4.65442	-3.70209	0.00538042	0.197595	-1.8933
ZC3H7B	-0.702555	6.14175	-3.70033	0.00539458	0.197898	-1.89575
RPL18AP3	0.920307	4.90568	3.69854	0.00540912	0.198196	-1.89825
ARL4D	-1.23587	1.32967	-3.6969	0.00542238	0.198196	-1.90052
MOCS1	-1.75814	3.64233	-3.69675	0.00542365	0.198196	-1.90074
ABL2	-0.809761	5.74984	-3.69603	0.00542951	0.198196	-1.90175
LINC00885	-0.844077	0.830579	-3.69568	0.00543229	0.198196	-1.90222
TUBAL3	-1.52867	1.463	-3.69421	0.00544428	0.198417	-1.90427
RAB14	-1.5773	6.34073	-3.69139	0.00546734	0.198906	-1.9082
CAMKMT	-1.84058	2.42842	-3.69078	0.00547239	0.198906	-1.90906
RDH5	-0.973277	5.54865	-3.68999	0.00547889	0.198906	-1.91016
GPD1	-2.41754	3.86846	-3.68967	0.00548146	0.198906	-1.9106
ATP5IF1	-1.70629	6.06916	-3.6887	0.00548948	0.198982	-1.91196
AQP3	-1.86862	4.69434	-3.68702	0.00550334	0.1992	-1.91431
STUB1	-1.11274	4.11958	-3.68599	0.00551186	0.1992	-1.91574
ASS1P11	-2.12301	2.11667	-3.68561	0.00551497	0.1992	-1.91627
ANXA9	-1.70649	3.2993	-3.68458	0.00552352	0.1992	-1.91771
MSR1	1.02444	3.69575	3.68437	0.00552525	0.1992	-1.918
IYD	-0.918041	3.96193	-3.6833	0.00553409	0.199305	-1.91949
CYC1	-0.528287	6.20112	-3.68138	0.00555012	0.199667	-1.92218
SLC25A4	-1.56299	4.94483	-3.67942	0.00556644	0.19977	-1.92491
LRRC19	-1.80308	4.67575	-3.67919	0.0055684	0.19977	-1.92524
BCL9	-2.3285	2.97725	-3.67889	0.00557088	0.19977	-1.92565
CDYL2	-0.944516	2.63302	-3.67691	0.00558745	0.20015	-1.92841
FOLH1	-1.86265	3.76426	-3.67518	0.00560196	0.20037	-1.93082
LRRC37A3	-2.09436	3.79839	-3.67328	0.00561799	0.20037	-1.93348
ENOSF1	-1.08999	5.93569	-3.67306	0.00561985	0.20037	-1.93379
ZNF670-ZNF695	-0.69038	3.35076	-3.67265	0.0056233	0.20037	-1.93436
ASPSCR1	-0.929322	6.04237	-3.67204	0.00562845	0.20037	-1.93521
CYP4A11	-2.45331	4.2934	-3.67122	0.00563539	0.20037	-1.93636
KATNIP	-1.013	4.23201	-3.67121	0.00563547	0.20037	-1.93637
SLC23A1	-1.71228	3.19511	-3.66832	0.00566003	0.20103	-1.94042
DHODH	-1.22181	3.89466	-3.66591	0.0056806	0.201334	-1.94379
SLC1A1	-1.4659	5.09113	-3.66536	0.00568524	0.201334	-1.94455
SLC38A4	-2.00644	2.4949	-3.6652	0.00568661	0.201334	-1.94478
SLC26A6	-1.93733	4.51253	-3.66433	0.00569407	0.201349	-1.946
GGT1	-1.6895	6.05738	-3.66375	0.00569907	0.201349	-1.94681
GRB10	-1.8222	6.6237	-3.66245	0.00571017	0.201529	-1.94862
LINC02505	-0.155782	0.160276	-3.66072	0.00572503	0.201696	-1.95104
PTER	-1.32616	3.1602	-3.65937	0.0057367	0.201696	-1.95293
SPNS1	-0.851025	4.73429	-3.65815	0.00574721	0.201696	-1.95464
ANKRD20A4P	-0.469164	0.257163	-3.65753	0.00575261	0.201696	-1.95551
C3orf85	-1.30508	1.29214	-3.65698	0.00575736	0.201696	-1.95628
SNORA24B	1.09139	5.70868	3.65672	0.0057596	0.201696	-1.95664
HOXD9	-1.57356	4.25862	-3.65603	0.00576555	0.201696	-1.9576
ZSCAN20	-0.540607	2.15011	-3.65573	0.00576822	0.201696	-1.95803
SZT2	-0.694237	6.98987	-3.65543	0.0057708	0.201696	-1.95845
AR	-1.58507	3.32935	-3.65418	0.00578166	0.201696	-1.9602
USH1C	-0.479354	0.397871	-3.65282	0.00579348	0.201696	-1.9621
CIBAR1	-1.36252	3.55633	-3.65252	0.00579607	0.201696	-1.96251
NEAT1	-1.84534	11.4245	-3.65206	0.00580014	0.201696	-1.96317
LSM2	0.733312	5.45722	3.65146	0.00580535	0.201696	-1.964
AGK	-0.419447	0.329712	-3.65116	0.00580796	0.201696	-1.96442
CCDC87	2.15541	3.63955	3.65002	0.00581796	0.201696	-1.96602
SERPINA4	-1.52673	1.88081	-3.64822	0.00583377	0.201696	-1.96855
ZNF735	-0.108567	0.0636684	-3.64777	0.00583769	0.201696	-1.96917
MXD4	-0.820465	5.92535	-3.64644	0.00584938	0.201696	-1.97103
SMIM5	-1.88728	4.31672	-3.64468	0.00586493	0.201696	-1.9735
INSRR	-2.11701	3.10484	-3.64453	0.0058662	0.201696	-1.9737
RNF7	-0.896573	6.0841	-3.64443	0.00586708	0.201696	-1.97384
WHAMM	-0.857787	5.45454	-3.64437	0.00586767	0.201696	-1.97394
PRODH2	-3.37526	6.53551	-3.64432	0.00586812	0.201696	-1.97401
RELT	0.914552	2.11554	3.64422	0.005869	0.201696	-1.97415
PNMA8B	2.06293	4.66728	3.64394	0.00587147	0.201696	-1.97454
H2BC11	1.47759	5.48502	3.6424	0.00588508	0.201956	-1.97669
ZNF552	-1.24356	4.06762	-3.63982	0.00590801	0.202481	-1.98031
PNMA3	-1.39776	1.19708	-3.63932	0.00591248	0.202481	-1.98102
IDH3B	-1.6894	3.37019	-3.63765	0.00592732	0.202528	-1.98335
SLC7A8	-2.44728	5.51379	-3.63555	0.00594608	0.202528	-1.98629
CATSPER2P1	-0.474294	3.4927	-3.63527	0.00594864	0.202528	-1.98669
COMMD7	0.173389	0.349154	3.63514	0.0059498	0.202528	-1.98687
MUC15	-1.77602	2.27538	-3.63505	0.00595061	0.202528	-1.987
HSPD1P4	-1.351	1.24175	-3.63439	0.00595653	0.202528	-1.98792
TUBD1	-0.66176	4.10774	-3.63235	0.00597485	0.202528	-1.99078
CCNL2	-0.895474	5.86471	-3.63163	0.00598137	0.202528	-1.9918
NDUFB8	-1.49666	7.32341	-3.63132	0.00598417	0.202528	-1.99223
GPN3	-0.990905	3.03801	-3.63088	0.00598816	0.202528	-1.99285
CEL	-1.7459	2.42054	-3.62983	0.00599758	0.202528	-1.99432
LINC01625	-0.335811	0.183213	-3.62981	0.0059978	0.202528	-1.99435
ABHD14A-ACY1	-1.28652	5.99802	-3.62973	0.0059985	0.202528	-1.99446
ACY1	-1.28652	5.99802	-3.62973	0.0059985	0.202528	-1.99446
ZNF300P1	-1.264	1.72316	-3.62784	0.00601562	0.202657	-1.99711
ME2	-1.5641	1.98886	-3.62736	0.00601998	0.202657	-1.99778
LINC01558	-0.995337	2.44205	-3.62731	0.00602048	0.202657	-1.99786
C15orf40	-0.482395	3.91263	-3.62544	0.00603742	0.203024	-2.00048
ATP6V1B1	-2.34382	6.45359	-3.62418	0.00604895	0.203207	-2.00225
ERICH4	-1.79758	2.6456	-3.62349	0.00605521	0.203213	-2.00322
SDHD	-0.953812	5.52739	-3.62255	0.00606382	0.203249	-2.00454
MRPL33	-0.563651	6.45759	-3.6219	0.00606973	0.203249	-2.00545
XNDC1N	-1.10591	3.85	-3.62099	0.00607813	0.203249	-2.00673
MAGI1	-0.677851	4.39535	-3.61933	0.00609339	0.203249	-2.00907
ZCCHC2	-1.67269	2.75427	-3.61867	0.0060994	0.203249	-2.00998
PAQR7	-1.39868	5.96279	-3.61788	0.00610667	0.203249	-2.01109
CFAP298-TCP10L	-1.56065	4.84208	-3.61753	0.0061099	0.203249	-2.01159
NTRK1	-2.09884	3.3605	-3.61686	0.00611613	0.203249	-2.01253
FGFR3	-0.717537	0.738975	-3.6161	0.00612313	0.203249	-2.0136
GZMM	1.19	1.01103	3.61529	0.00613062	0.203249	-2.01474
KIF12	-1.29611	7.04074	-3.61446	0.00613829	0.203249	-2.0159
PKD1L1	-0.574563	0.833561	-3.61433	0.00613949	0.203249	-2.01608
ATP5F1B	-1.44503	8.31926	-3.61424	0.00614038	0.203249	-2.01622
HSP90B2P	-0.880288	0.961354	-3.61257	0.00615586	0.203249	-2.01856
LINC00115	1.66071	5.21621	3.61238	0.00615759	0.203249	-2.01882
TESK1	0.628995	3.44246	3.6122	0.0061593	0.203249	-2.01908
EXOC8	1.2379	5.31201	3.61137	0.00616701	0.203249	-2.02025
FBXO17	-1.56541	4.27065	-3.61064	0.00617381	0.203249	-2.02127
KLHL11	-1.23451	3.39443	-3.60888	0.00619027	0.203249	-2.02375
FBXO34	-0.344947	0.242238	-3.60843	0.00619446	0.203249	-2.02438
PALM	-1.1114	4.67008	-3.60803	0.00619815	0.203249	-2.02493
SRFBP1	-1.04192	4.15663	-3.60701	0.00620779	0.203249	-2.02638
ZFYVE28	-1.08842	3.62186	-3.60683	0.0062094	0.203249	-2.02662
SEC31B	-1.47765	7.35286	-3.6065	0.00621253	0.203249	-2.02709
ITLN1	-1.48564	1.11044	-3.60562	0.00622084	0.203249	-2.02834
CACNB4	-1.42825	2.89102	-3.60465	0.00622991	0.203249	-2.02969
EIF2S2P4	1.76508	3.73159	3.60422	0.00623393	0.203249	-2.03029
TDRD6	-1.7243	3.40547	-3.60339	0.00624177	0.203249	-2.03146
NUDT8	-0.315957	0.625043	-3.60237	0.00625142	0.203249	-2.0329
NPRL2	0.727855	3.81648	3.60223	0.00625275	0.203249	-2.0331
ATP1B1P1	-1.01494	1.06045	-3.60195	0.00625537	0.203249	-2.03349
RPL36AP7	1.67023	4.60947	3.60175	0.00625733	0.203249	-2.03378
IFNW1	1.92866	3.31875	3.60081	0.0062662	0.203249	-2.0351
PPP2CA	-1.80357	3.24283	-3.60074	0.00626689	0.203249	-2.0352
APBB3	-0.593827	5.22464	-3.60055	0.00626867	0.203249	-2.03547
SLC35G3	2.23689	5.64134	3.5993	0.00628047	0.203291	-2.03722
SLC35A4	-0.617743	5.15224	-3.59779	0.00629485	0.203291	-2.03935
RPL21P122	0.450934	1.08308	3.59757	0.00629695	0.203291	-2.03966
RALBP1	-1.49303	4.23032	-3.59728	0.00629968	0.203291	-2.04006
ZNF691	-0.174014	0.14055	-3.59722	0.00630029	0.203291	-2.04015
SLC35B4	-1.32321	4.75513	-3.59575	0.00631425	0.203545	-2.04221
PI16	-0.917136	1.59525	-3.59403	0.00633074	0.203711	-2.04464
ADGRF1	-1.3552	5.16293	-3.59324	0.00633832	0.203711	-2.04575
PRKAR1A	-0.902333	7.6436	-3.5929	0.00634154	0.203711	-2.04623
ACADM	-1.81654	4.65583	-3.59267	0.00634374	0.203711	-2.04655
SGK2	-2.35601	5.43187	-3.5879	0.00638972	0.204991	-2.05328
LTA	0.716834	0.538465	3.58699	0.00639848	0.205076	-2.05455
GTF2A1	0.470584	6.7082	3.58581	0.00640997	0.205248	-2.05622
RPS26P11	1.44473	2.52701	3.58426	0.00642498	0.205353	-2.0584
MDH1	-2.12802	5.03614	-3.58256	0.0064416	0.205353	-2.06081
MRPL16	-1.5566	4.74475	-3.58175	0.00644946	0.205353	-2.06194
NOSIP	-1.07038	4.78494	-3.58174	0.00644958	0.205353	-2.06196
ZNF638	-1.66715	5.82482	-3.58173	0.0064497	0.205353	-2.06198
C4orf46P1	1.58617	3.47072	3.58169	0.00645009	0.205353	-2.06203
TMEM67	-0.912963	4.10346	-3.58007	0.00646589	0.205353	-2.06431
RBP5	-1.49126	6.25396	-3.57866	0.00647973	0.205353	-2.0663
EMX2	-1.37059	5.5943	-3.57812	0.00648504	0.205353	-2.06706
CCDC137	-1.21145	2.53305	-3.57751	0.006491	0.205353	-2.06792
CLEC4F	0.686591	0.829517	3.5775	0.0064911	0.205353	-2.06793
TCIRG1	1.33222	4.57914	3.57706	0.00649547	0.205353	-2.06856
CFAP298	-1.56178	4.82074	-3.57666	0.00649934	0.205353	-2.06912
UGT2B10	-1.14238	1.03902	-3.57624	0.0065035	0.205353	-2.06971
ANKRD42	-0.70376	4.46682	-3.57606	0.00650523	0.205353	-2.06996
SOD3	-1.21393	5.77491	-3.57333	0.00653219	0.205795	-2.07381
CSNK1A1	0.160819	7.93464	3.57301	0.00653542	0.205795	-2.07427
EEF1B2	1.1122	7.44367	3.57278	0.00653765	0.205795	-2.07459
GTSF1L	2.0751	3.64355	3.57133	0.00655202	0.20595	-2.07663
PDHA1	-1.35293	6.56859	-3.57029	0.00656241	0.20595	-2.07811
KCNJ11	1.58225	4.37302	3.56984	0.00656688	0.20595	-2.07874
EXOC3L4	-0.963631	3.10439	-3.56971	0.00656819	0.20595	-2.07893
ADAMTS7P3	0.0632007	0.0316004	3.56901	0.00657513	0.20595	-2.07991
ASLP1	-0.488941	0.577089	-3.56838	0.00658137	0.20595	-2.0808
KEL	0.626213	1.17165	3.56796	0.00658562	0.20595	-2.0814
PRADC1	-1.01951	3.01354	-3.56597	0.00660551	0.206379	-2.08421
THSD4	-1.31674	3.76537	-3.56504	0.00661483	0.206478	-2.08552
MUC20	-1.53877	6.49363	-3.56351	0.00663016	0.206759	-2.08768
NMT2	0.962257	5.80481	3.56291	0.0066362	0.206759	-2.08852
RAD23BP1	-0.586408	0.707912	-3.56173	0.00664808	0.206764	-2.09019
FER1L6	-1.60971	2.6803	-3.56121	0.00665329	0.206764	-2.09092
PGLS	-1.30146	4.41224	-3.56106	0.00665488	0.206764	-2.09114
GPR52	-2.16685	3.02995	-3.56007	0.00666485	0.206882	-2.09254
TM4SF5	-1.47638	1.69904	-3.55812	0.00668462	0.207081	-2.0953
TMEM8B	-1.08252	4.26478	-3.558	0.00668585	0.207081	-2.09547
TCEA3	-1.27716	7.08526	-3.55761	0.00668981	0.207081	-2.09602
WNT2	-0.48553	0.460086	-3.55628	0.0067033	0.207119	-2.09789
MRPS18B	-1.30187	5.74807	-3.55627	0.00670339	0.207119	-2.09791
PDRG1	-0.731443	2.18272	-3.55392	0.00672733	0.207584	-2.10123
RPLP0P6	1.61543	5.36965	3.55321	0.00673456	0.207584	-2.10223
ARL6	-0.783664	0.565263	-3.5528	0.00673873	0.207584	-2.1028
EVPL	-1.14823	3.38182	-3.55236	0.00674324	0.207584	-2.10343
LINC00189	-0.340862	0.368363	-3.55128	0.00675437	0.207736	-2.10496
C1orf210	-0.919894	3.57229	-3.54995	0.00676794	0.207785	-2.10683
IGSF8	-1.92039	3.93772	-3.54956	0.00677195	0.207785	-2.10739
CWC22	-0.855885	4.90233	-3.54907	0.00677699	0.207785	-2.10808
TNRC18	-0.940448	4.34503	-3.5487	0.00678079	0.207785	-2.1086
RAMP3	-1.464	5.19392	-3.54381	0.0068314	0.209004	-2.11553
FOXN4	-0.577747	0.738414	-3.54283	0.00684155	0.209004	-2.11691
CMTM4	-0.489292	0.93061	-3.54125	0.00685796	0.209004	-2.11914
GIGYF2	-1.00164	6.50203	-3.54121	0.00685836	0.209004	-2.1192
TNFAIP8L3	1.51154	3.98686	3.54093	0.00686129	0.209004	-2.1196
CALB1	-2.65227	7.14853	-3.54092	0.00686141	0.209004	-2.11961
RTL1	2.0211	3.84909	3.54065	0.00686424	0.209004	-2.12
LINC02613	1.61001	5.37312	3.53993	0.00687172	0.209041	-2.12101
IGF2BP1	-1.07697	2.08158	-3.5392	0.00687939	0.209085	-2.12205
ZNF281	-0.891954	1.95451	-3.53765	0.00689556	0.209232	-2.12424
PPP1R14BP2	1.89549	4.82085	3.53754	0.00689674	0.209232	-2.1244
PCDHA14	-0.356345	0.232302	-3.5368	0.00690453	0.209279	-2.12545
NFE2L2	-1.51078	7.37985	-3.5351	0.00692238	0.209544	-2.12785
DLG5	-1.28728	5.64083	-3.53478	0.00692577	0.209544	-2.12831
MAJIN	-1.50711	1.59982	-3.53358	0.00693841	0.209599	-2.13001
CRYL1	-1.38233	6.69962	-3.53281	0.00694649	0.209599	-2.13109
ATP6V1H	-1.93933	5.02467	-3.53265	0.00694815	0.209599	-2.13132
PRDX5	-1.10699	6.9698	-3.53223	0.00695263	0.209599	-2.13192
ABO	-0.478926	2.38648	-3.52884	0.00698857	0.210405	-2.13672
ENDOV	-0.896897	2.65608	-3.52842	0.00699307	0.210405	-2.13732
HOXA7	-1.30965	3.06979	-3.52752	0.00700264	0.210405	-2.13859
PDXK	-1.2534	6.05325	-3.52734	0.00700449	0.210405	-2.13884
PC	-1.53367	3.18568	-3.52616	0.00701714	0.210596	-2.14052
LCAT	-0.359526	0.663607	-3.52554	0.00702368	0.210603	-2.14139
SLC66A1	-1.33327	5.45322	-3.52427	0.00703731	0.210823	-2.1432
RHBG	-1.7278	4.13623	-3.52288	0.00705214	0.211079	-2.14516
TIGD7	-0.636761	1.27204	-3.52119	0.00707031	0.211432	-2.14755
ZNF707	-0.548767	4.06652	-3.52061	0.00707656	0.211432	-2.14838
SLC4A11	-1.36768	2.80578	-3.5177	0.00710796	0.212181	-2.1525
DCAF11	-1.2411	5.03206	-3.51587	0.00712781	0.212208	-2.1551
AK4	-2.19898	5.4638	-3.51429	0.00714496	0.212208	-2.15734
SCNN1B	-2.41209	3.34563	-3.51289	0.0071602	0.212208	-2.15933
CIAPIN1	-1.61867	3.23198	-3.51289	0.00716021	0.212208	-2.15933
RAB25	-1.80271	3.70988	-3.51273	0.00716193	0.212208	-2.15955
CECR3	-0.0630638	0.0315319	-3.5125	0.00716447	0.212208	-2.15988
UQCRFS1	-1.02783	6.35121	-3.51168	0.00717339	0.212208	-2.16104
MIR4713HG	1.48415	4.00823	3.51094	0.00718151	0.212208	-2.1621
SLC26A7	-2.45194	4.65262	-3.51027	0.00718889	0.212208	-2.16305
BAG3	-1.43829	5.60311	-3.51024	0.0071892	0.212208	-2.16309
CFAP95-DT	0.134717	0.185474	3.50976	0.00719446	0.212208	-2.16378
BEX4	-2.07637	3.67141	-3.50926	0.00719989	0.212208	-2.16448
FDXR	-0.726861	2.04142	-3.50904	0.00720233	0.212208	-2.1648
SF3A3P1	-0.256338	0.270836	-3.50895	0.00720331	0.212208	-2.16492
ACP2	-0.85905	3.93913	-3.5089	0.0072039	0.212208	-2.165
TSPAN7	-1.47312	5.165	-3.508	0.00721377	0.212289	-2.16627
WNK1	-2.08156	3.73145	-3.50749	0.00721935	0.212289	-2.16699
AFMID	-1.41273	5.86227	-3.50622	0.00723331	0.212514	-2.1688
ATP5F1D	-0.804778	6.00556	-3.50524	0.00724414	0.212645	-2.17019
GABBR1	1.51037	5.63871	3.50442	0.00725317	0.212724	-2.17135
ZNF433	-1.07208	3.43503	-3.50218	0.007278	0.213035	-2.17453
RWDD4	-0.9881	3.91674	-3.50205	0.00727946	0.213035	-2.17472
PSMG1	-1.86892	3.51623	-3.5017	0.00728333	0.213035	-2.17522
ALG1	-0.81237	5.36272	-3.50117	0.00728924	0.213035	-2.17597
UQCRFS1P1	-1.22979	1.91737	-3.49756	0.00732946	0.213499	-2.1811
F8	1.25019	5.48282	3.49717	0.00733373	0.213499	-2.18164
CYP26B1	-1.02911	1.69135	-3.49717	0.00733383	0.213499	-2.18166
INSYN1	-1.74305	4.63031	-3.49669	0.00733919	0.213499	-2.18234
PLPPR1	-2.3765	4.17796	-3.4954	0.00735362	0.213499	-2.18417
NOX4	-2.05729	5.34559	-3.49538	0.00735387	0.213499	-2.1842
VWA5A	0.418456	4.77576	3.49475	0.00736087	0.213499	-2.18509
P4HA1	-1.31494	3.11953	-3.49363	0.00737347	0.213499	-2.18668
UBE2D3	0.448466	7.70355	3.49254	0.00738577	0.213499	-2.18823
BMPR1B	-1.84676	2.96406	-3.49169	0.00739534	0.213499	-2.18944
NME5	-1.67674	1.96162	-3.49098	0.00740334	0.213499	-2.19045
FANCC	-1.17647	4.08487	-3.49046	0.00740915	0.213499	-2.19118
PPIAP16	0.96785	2.65948	3.48986	0.007416	0.213499	-2.19204
ADGRG5	0.449888	0.490858	3.48899	0.00742589	0.213499	-2.19328
TRIB2	-0.995899	6.00166	-3.48865	0.00742967	0.213499	-2.19376
FTCD	-2.06732	6.54625	-3.48844	0.00743202	0.213499	-2.19405
FRG1BP	-1.39254	4.39835	-3.48818	0.00743498	0.213499	-2.19442
NPFF	0.801646	2.18316	3.48797	0.0074374	0.213499	-2.19473
PLEKHJ1	-0.924858	4.73547	-3.48695	0.007449	0.213499	-2.19618
E2F7	-0.875648	1.59362	-3.48663	0.00745266	0.213499	-2.19664
INPPL1	-0.68353	5.86876	-3.48539	0.00746669	0.213499	-2.19839
PM20D1	-0.581302	0.615828	-3.48489	0.00747246	0.213499	-2.19911
BZW1	0.712313	6.85566	3.48484	0.00747302	0.213499	-2.19918
ADI1	-1.58162	6.63206	-3.48403	0.00748229	0.213499	-2.20034
BCOR	-1.20729	4.81133	-3.48394	0.00748327	0.213499	-2.20046
GSTM3	-1.49227	4.86816	-3.48364	0.00748675	0.213499	-2.20089
ZNF285	-0.434418	2.37787	-3.48321	0.00749159	0.213499	-2.20149
TMEM174	-2.0237	4.27575	-3.48307	0.00749324	0.213499	-2.2017
YBX3	0.69235	6.58842	3.4817	0.00750892	0.213499	-2.20365
LINC02874	1.57872	2.34899	3.48168	0.00750909	0.213499	-2.20367
C7orf25	-1.16118	3.13965	-3.48075	0.00751983	0.213499	-2.205
SUCLG2P2	-0.859095	0.654046	-3.47991	0.00752945	0.213499	-2.20619
RNF123	1.43444	5.92386	3.47897	0.00754021	0.213499	-2.20752
PERP	-0.703376	0.763912	-3.4786	0.00754454	0.213499	-2.20806
C2orf72	-1.44256	1.44389	-3.47823	0.00754881	0.213499	-2.20859
RAP1GAP	-1.91386	6.14027	-3.4771	0.00756177	0.213499	-2.21019
DUSP8P5	1.49617	5.94814	3.47564	0.00757876	0.213499	-2.21228
GLUD1P3	1.49609	5.94824	3.47486	0.00758779	0.213499	-2.21339
CYP39A1	-0.709522	1.02051	-3.4748	0.00758849	0.213499	-2.21347
CERS5	0.8773	5.0433	3.47455	0.00759131	0.213499	-2.21382
FZD3	-0.616023	3.61657	-3.47396	0.00759819	0.213499	-2.21466
SYT7	-2.05062	3.34886	-3.47366	0.00760172	0.213499	-2.2151
PPP5D1P	1.79432	4.94249	3.47353	0.00760313	0.213499	-2.21527
CCM2L	-1.06724	2.57135	-3.47327	0.00760615	0.213499	-2.21564
CYP3A7	-1.07867	1.19005	-3.47319	0.00760709	0.213499	-2.21576
NDUFB9P2	-1.04035	1.4691	-3.47292	0.00761021	0.213499	-2.21614
ASCC1	-0.660271	2.07904	-3.4729	0.00761053	0.213499	-2.21618
TEX44	2.23465	4.97497	3.47251	0.00761505	0.213499	-2.21673
ALOX12-AS1	-0.675149	5.8539	-3.4723	0.00761747	0.213499	-2.21703
FHL3	1.26973	4.45862	3.47083	0.00763458	0.21377	-2.21912
MYRIP	-1.30596	1.91774	-3.47038	0.00763989	0.21377	-2.21977
CLDN23	1.48639	4.38888	3.46741	0.00767464	0.214563	-2.224
CCDC184	2.13238	5.06492	3.46545	0.00769756	0.215025	-2.22678
RBM47	-1.71185	7.0223	-3.46458	0.0077078	0.215131	-2.22802
IGF2BP2-AS1	-0.515542	0.45641	-3.46371	0.00771815	0.215241	-2.22927
NUTM2G	-0.972025	1.22503	-3.46191	0.0077394	0.215654	-2.23183
DACT2	-1.17059	1.78672	-3.46115	0.00774837	0.215724	-2.23291
DNMT3L	-0.995992	0.867824	-3.46032	0.00775824	0.215738	-2.2341
MPP3	1.02374	1.42585	3.46002	0.00776173	0.215738	-2.23452
PMPCA	-0.689335	5.48011	-3.45941	0.00776902	0.215761	-2.23539
SATB1-AS1	-0.582982	0.716945	-3.45803	0.00778539	0.215891	-2.23735
SSTR4	2.06139	4.79142	3.45793	0.00778657	0.215891	-2.2375
CTBP2P4	1.29097	1.80546	3.45569	0.00781331	0.216453	-2.24069
ACOX1	-1.21782	5.42844	-3.45392	0.00783456	0.216522	-2.24322
ELMOD3	-0.517115	4.80327	-3.4539	0.00783479	0.216522	-2.24325
LINC01753	-0.338425	0.412898	-3.45353	0.00783922	0.216522	-2.24378
OGDHL	-1.71017	6.76809	-3.45257	0.00785074	0.216522	-2.24515
TFCP2L1	-1.81815	7.38135	-3.45209	0.00785645	0.216522	-2.24582
SFXN2	-1.78584	5.6912	-3.45173	0.00786079	0.216522	-2.24634
SLIT2	-1.49456	3.33516	-3.45147	0.00786396	0.216522	-2.24672
MAP3K14-AS1	1.33276	2.98216	3.45029	0.00787822	0.216522	-2.2484
IER3IP1	-1.39	6.82184	-3.44889	0.00789509	0.216522	-2.2504
LDHB	-1.71551	8.23398	-3.44882	0.0078959	0.216522	-2.25049
RPL21P7	0.15019	0.0911466	3.44843	0.00790058	0.216522	-2.25105
CPO	-1.29389	1.44307	-3.44805	0.00790519	0.216522	-2.25159
RPL29P12	1.44384	4.68276	3.44804	0.00790533	0.216522	-2.25161
ATP6V1G3	-2.64129	4.84326	-3.44796	0.00790631	0.216522	-2.25172
RAB3IP	-1.41041	6.26478	-3.44697	0.00791827	0.216672	-2.25313
BSND	-1.92795	3.56511	-3.44503	0.00794191	0.217057	-2.25591
GSTM5	-1.44849	4.94963	-3.44474	0.00794531	0.217057	-2.25631
NDUFAB1	-1.7503	5.91308	-3.44232	0.00797487	0.21733	-2.25977
ARL4C	1.97008	4.87235	3.44195	0.0079794	0.21733	-2.2603
PRSS35	-1.55309	1.63299	-3.44137	0.00798654	0.21733	-2.26114
PACSIN1	1.6613	2.73072	3.44112	0.00798949	0.21733	-2.26148
DNAJC28	-1.05292	1.38558	-3.44018	0.00800101	0.21733	-2.26282
ZFYVE1	-1.17237	3.89357	-3.44005	0.00800268	0.21733	-2.26302
CRYM	-1.91954	4.1581	-3.43983	0.00800528	0.21733	-2.26332
RAPGEF4	-1.23011	3.41025	-3.43839	0.00802306	0.21733	-2.26539
KCNC4	-1.31655	4.20267	-3.43815	0.0080259	0.21733	-2.26572
SNAPC5	-0.902027	1.80256	-3.4376	0.00803274	0.21733	-2.26651
TREX1	1.53839	4.97996	3.43693	0.00804099	0.21733	-2.26747
UFL1	-1.85759	4.27437	-3.43685	0.00804197	0.21733	-2.26759
PLA2G4E	0.911107	2.47552	3.43654	0.00804582	0.21733	-2.26803
CEP164	-0.933739	4.48499	-3.43603	0.00805206	0.21733	-2.26875
FLYWCH2	-1.38206	2.64725	-3.43539	0.00805993	0.21733	-2.26967
ACSS2	-1.02374	2.59772	-3.43478	0.00806746	0.21733	-2.27054
RPL21P62	0.377814	0.879213	3.4346	0.00806968	0.21733	-2.27079
GIPC2	-1.40403	5.0493	-3.43441	0.00807211	0.21733	-2.27107
ABHD6	-1.87413	4.1578	-3.4324	0.00809698	0.217825	-2.27394
TMEM129	-1.45367	3.1778	-3.43167	0.00810607	0.217861	-2.27499
ARSA	-1.27301	2.76245	-3.43124	0.00811132	0.217861	-2.27559
MXD1	-1.21233	2.425	-3.42958	0.00813206	0.218243	-2.27797
MRPL20-AS1	-0.867181	2.23092	-3.42765	0.00815617	0.218423	-2.28073
KLRK1-AS1	1.72283	4.59709	3.4269	0.00816556	0.218423	-2.28181
PPP1R16A	-0.936731	4.8511	-3.42642	0.0081715	0.218423	-2.28248
SNORA5B	1.64084	3.58979	3.42599	0.00817689	0.218423	-2.2831
TACO1	-0.932012	4.49631	-3.42407	0.00820105	0.218423	-2.28585
RRN3P3	-1.24657	2.99098	-3.42342	0.00820922	0.218423	-2.28678
HIBADH	-1.95715	5.4847	-3.42242	0.00822176	0.218423	-2.2882
PLSCR2	-0.320155	0.236782	-3.42236	0.00822261	0.218423	-2.2883
TATDN3	-0.986797	5.59661	-3.42199	0.00822723	0.218423	-2.28882
GET4	-1.15744	6.07288	-3.42144	0.00823421	0.218423	-2.28961
LILRA1	0.997775	1.00386	3.42134	0.00823545	0.218423	-2.28975
ARMH1	-1.06397	1.9399	-3.42075	0.00824284	0.218423	-2.29059
SNORA6	1.05465	6.41041	3.42004	0.00825184	0.218423	-2.29161
GOT2	-0.95294	4.45834	-3.41997	0.00825275	0.218423	-2.29171
RPL31P11	1.76771	3.79036	3.41914	0.00826326	0.218423	-2.2929
KLRK1	1.73194	4.58743	3.41904	0.00826453	0.218423	-2.29304
DHX35	-0.717454	3.98337	-3.41878	0.00826789	0.218423	-2.29342
MIX23P3	-0.806898	0.654925	-3.41757	0.00828325	0.218423	-2.29515
SPATA31B1P	1.38384	3.6	3.41675	0.00829356	0.218423	-2.29631
FOLR2	1.10787	2.19828	3.41653	0.00829641	0.218423	-2.29663
GOLGA2P5	-1.19517	4.59841	-3.41631	0.00829921	0.218423	-2.29695
C5	-1.14976	3.09433	-3.41614	0.0083014	0.218423	-2.29719
DHRS4-AS1	-1.54708	5.70889	-3.41582	0.00830553	0.218423	-2.29766
VASN	-1.37553	3.60338	-3.41576	0.00830628	0.218423	-2.29774
CER1	-1.35047	1.73122	-3.41562	0.00830796	0.218423	-2.29793
C16orf89	-1.77177	3.91566	-3.4156	0.00830832	0.218423	-2.29797
LBHD1	0.781851	6.8151	3.41493	0.00831686	0.218476	-2.29893
SNX3	-1.81192	6.5156	-3.41297	0.00834189	0.218808	-2.30173
MEMO1P1	3.45934	3.03654	3.41103	0.00836671	0.218808	-2.3045
HMGN2P47	0.769747	0.98084	3.41033	0.00837573	0.218808	-2.3055
PLA2G4E-AS1	0.904733	2.47078	3.40852	0.00839902	0.218808	-2.30809
ENTHD1	-1.13737	1.96767	-3.40841	0.00840046	0.218808	-2.30825
SIT1	1.61981	1.64967	3.40815	0.00840386	0.218808	-2.30863
SLC36A2	-1.17682	3.60084	-3.40804	0.00840525	0.218808	-2.30879
SNORA10B	1.12716	7.03875	3.40705	0.00841807	0.218808	-2.31021
FAM89B	1.4599	4.66009	3.40689	0.00842003	0.218808	-2.31042
NEURL2	-1.767	3.42414	-3.40649	0.00842525	0.218808	-2.311
CHL1	-1.64742	2.1341	-3.40637	0.00842683	0.218808	-2.31118
FOXP4	-0.952169	3.94709	-3.40433	0.00845331	0.218808	-2.3141
COA4	-1.36263	3.11359	-3.40391	0.00845876	0.218808	-2.3147
IPO4	0.716087	4.8561	3.40365	0.00846202	0.218808	-2.31506
RANBP3L	-2.13288	2.62126	-3.4029	0.00847185	0.218808	-2.31615
RNU1-82P	-0.387313	0.347838	-3.40279	0.00847325	0.218808	-2.3163
PAPSS2	-1.63363	1.96884	-3.40239	0.00847843	0.218808	-2.31687
H2BC12	1.74411	5.69941	3.40169	0.00848758	0.218808	-2.31788
AK2	-2.20821	5.96449	-3.40153	0.00848972	0.218808	-2.31811
RRAGB	-1.03523	5.68518	-3.40129	0.00849284	0.218808	-2.31845
LINC00113	-0.844908	0.577364	-3.40085	0.00849852	0.218808	-2.31908
MRPL44	-1.38009	4.42443	-3.40084	0.00849872	0.218808	-2.3191
RASAL3	1.9608	3.15415	3.40078	0.00849951	0.218808	-2.31919
C1QL1	-1.15116	1.22367	-3.40042	0.00850411	0.218808	-2.31969
KLRC4-KLRK1	1.73976	4.62859	3.40008	0.00850863	0.218808	-2.32019
STC1	-2.06335	5.71806	-3.39963	0.00851447	0.218808	-2.32083
GGT7	-1.12631	2.45525	-3.39885	0.00852475	0.218808	-2.32195
SPOUT1	-1.18841	5.93103	-3.3985	0.00852928	0.218808	-2.32245
PLAAT2	-1.03638	1.11082	-3.3983	0.00853194	0.218808	-2.32274
RMDN1	-1.45211	4.37278	-3.39776	0.00853902	0.218808	-2.32351
C14orf180	-0.959412	0.732185	-3.39763	0.00854075	0.218808	-2.3237
NADK2	-1.2609	5.91004	-3.39757	0.00854155	0.218808	-2.32379
GNA15	1.43868	2.59003	3.3973	0.00854508	0.218808	-2.32417
TMEM213	-1.6123	6.32657	-3.39661	0.00855412	0.21887	-2.32516
F10	-0.911757	1.72396	-3.39612	0.00856059	0.21887	-2.32586
AP5Z1	-1.04139	3.60273	-3.39492	0.00857631	0.218895	-2.32758
AP3S2	-1.00558	4.94036	-3.39436	0.00858369	0.218895	-2.32838
SPTBN4	-0.861607	1.46879	-3.39403	0.00858802	0.218895	-2.32885
RAB30	1.61532	5.54036	3.39396	0.00858906	0.218895	-2.32896
SERPINF2	-2.07233	4.48374	-3.39356	0.00859424	0.218895	-2.32952
LRATD2	-0.989071	5.03889	-3.39036	0.0086367	0.21968	-2.33412
RAI1	0.943689	6.17554	3.3891	0.00865345	0.21968	-2.33593
PROB1	1.95371	3.88455	3.38764	0.00867291	0.21968	-2.33802
MPRIP	-0.546363	4.41989	-3.38736	0.00867656	0.21968	-2.33841
SLC31A1	-0.735411	4.80992	-3.38715	0.00867944	0.21968	-2.33872
FERMT2	-1.14429	6.09982	-3.38701	0.00868125	0.21968	-2.33892
CASP9	-1.25967	5.93532	-3.38618	0.00869236	0.21968	-2.34011
SH2B2	1.55424	3.98266	3.38565	0.00869948	0.21968	-2.34087
AASDHPPT	-1.30564	3.56771	-3.38562	0.00869978	0.21968	-2.34091
GJA3	-1.84537	1.86099	-3.38547	0.00870191	0.21968	-2.34114
ZNF251	-1.1489	4.48165	-3.38519	0.00870565	0.21968	-2.34154
ZNF737	-1.27008	5.93403	-3.38307	0.008734	0.21968	-2.34457
KCNJ10	-1.65952	2.61497	-3.3826	0.00874038	0.21968	-2.34525
TCEANC2	-0.539462	4.3286	-3.38228	0.0087446	0.21968	-2.3457
SLC26A1	-1.85015	2.17887	-3.3822	0.00874577	0.21968	-2.34582
ATP6V0B	-1.99203	3.88113	-3.38203	0.00874805	0.21968	-2.34607
MMP7	2.56221	7.26747	3.38202	0.00874814	0.21968	-2.34608
NECAB2	-2.13827	1.96534	-3.38198	0.00874868	0.21968	-2.34613
HGSNAT	-0.816377	5.68215	-3.38106	0.00876113	0.21968	-2.34746
APTR	-1.24235	2.94809	-3.38049	0.00876881	0.21968	-2.34828
SLC5A12	-2.70854	6.75909	-3.37991	0.00877665	0.21968	-2.34911
POM121L7P	1.77083	2.62161	3.37947	0.00878248	0.21968	-2.34973
ECHDC3	-1.35933	2.47508	-3.37933	0.00878441	0.21968	-2.34994
CRB3	-1.80102	3.48503	-3.37902	0.00878864	0.21968	-2.35039
HNF1A	-1.21122	4.27168	-3.3786	0.00879425	0.21968	-2.35098
EPOR	-1.51546	4.7189	-3.37851	0.00879558	0.21968	-2.35112
ASPDH	-1.33649	1.88327	-3.37729	0.00881208	0.219928	-2.35287
PROZ	-2.88124	3.87322	-3.37538	0.00883796	0.220231	-2.3556
CD1E	1.51671	1.06465	3.37478	0.0088462	0.220231	-2.35647
ARSF	-1.12733	1.32761	-3.37465	0.00884796	0.220231	-2.35666
ASS1P5	-0.162139	0.0942661	-3.37446	0.00885052	0.220231	-2.35693
CCDC71	-1.089	2.42731	-3.37317	0.00886811	0.220249	-2.35878
PAQR5	-1.32895	6.25979	-3.37317	0.00886815	0.220249	-2.35879
CA12	-2.28786	7.87614	-3.37252	0.00887705	0.220249	-2.35972
ENPEP	-1.59046	7.24466	-3.37248	0.00887758	0.220249	-2.35978
ATP5MGP5	-0.182395	0.12608	-3.37008	0.00891043	0.220338	-2.36322
TMEM101	-0.887433	4.53917	-3.3699	0.00891294	0.220338	-2.36348
NUP205	-1.99765	1.93308	-3.36962	0.0089167	0.220338	-2.36388
NAPA	-1.53356	5.00165	-3.3694	0.0089197	0.220338	-2.36419
UPB1	-1.38695	3.64724	-3.36935	0.00892047	0.220338	-2.36427
PTTG2	1.527	5.42084	3.36934	0.00892062	0.220338	-2.36429
TIGIT	1.24221	2.28	3.36873	0.00892893	0.220381	-2.36516
ZNF132	-1.23893	2.51373	-3.36701	0.00895258	0.22054	-2.36762
RNF170	-1.17225	4.29904	-3.36673	0.00895653	0.22054	-2.36804
NQO1	-0.529616	4.99491	-3.3659	0.0089679	0.22054	-2.36922
GABRB3	-1.26098	2.97982	-3.36581	0.00896918	0.22054	-2.36935
KL	-2.35216	5.74942	-3.36554	0.00897288	0.22054	-2.36974
ANO3	-1.45998	2.68306	-3.36468	0.00898481	0.22054	-2.37098
MS4A5	1.11234	1.66377	3.36424	0.00899088	0.22054	-2.37161
ZNF836	0.602483	5.63694	3.36406	0.00899334	0.22054	-2.37186
ZNF566-AS1	1.67837	5.13793	3.36352	0.00900088	0.22054	-2.37264
CYP2B6	-1.30368	2.65621	-3.3635	0.00900123	0.22054	-2.37268
FAH	-1.50261	3.12438	-3.36176	0.00902533	0.2208	-2.37517
ZNF98	-1.02034	3.53157	-3.36161	0.00902746	0.2208	-2.37539
ZNF433-AS1	-0.962646	3.7138	-3.36131	0.00903161	0.2208	-2.37582
PER3	-1.75542	4.56196	-3.35985	0.00905194	0.221135	-2.37792
INTS3	-1.94901	4.66035	-3.35936	0.00905874	0.22114	-2.37862
LCN2	3.03638	2.67518	3.35822	0.00907471	0.221248	-2.38026
CASQ2	-1.25807	1.02279	-3.3581	0.00907638	0.221248	-2.38043
CYP1B1-AS1	1.17752	4.38459	3.35661	0.00909725	0.221543	-2.38258
RUNDC3B	-0.627329	0.699136	-3.35629	0.00910169	0.221543	-2.38303
GLOD5	-1.30064	1.72829	-3.35532	0.00911532	0.221565	-2.38443
NTNG2	0.524034	0.924008	3.35528	0.00911584	0.221565	-2.38448
DUSP19	-0.488566	2.67956	-3.3534	0.00914239	0.222049	-2.38719
PLS3	-1.49929	6.51501	-3.35042	0.00918453	0.222481	-2.39148
PCDHB11	1.81222	4.833	3.35025	0.00918687	0.222481	-2.39172
FAM162A	-1.29207	5.6777	-3.35018	0.00918782	0.222481	-2.39182
CCDC57	-0.888902	5.93535	-3.3495	0.00919754	0.222481	-2.39281
CHMP6	-0.7819	3.03953	-3.34911	0.0092031	0.222481	-2.39337
RNU4-2	-0.343376	0.466937	-3.34848	0.00921197	0.222481	-2.39427
ACTL7A	2.13714	4.48228	3.34784	0.00922105	0.222481	-2.39519
CHDH	-1.03399	5.13229	-3.34764	0.00922395	0.222481	-2.39548
CA10	-1.64331	3.32145	-3.34743	0.00922694	0.222481	-2.39578
TOB2P1	-0.542604	0.383198	-3.34707	0.00923209	0.222481	-2.3963
REXO1L8P	1.81027	4.31737	3.3459	0.00924868	0.222481	-2.39798
CTBP2P8	1.0149	2.69301	3.34545	0.00925519	0.222481	-2.39863
SLC9C2	-0.0405564	0.026952	-3.34497	0.00926195	0.222481	-2.39931
RPL29P2	2.0585	5.55492	3.34472	0.00926556	0.222481	-2.39968
ACTBP15	0.878082	1.12186	3.34452	0.00926836	0.222481	-2.39996
MFAP3L	-1.58945	3.14062	-3.34432	0.00927132	0.222481	-2.40026
TCEAL6	-0.927861	1.76587	-3.34376	0.00927931	0.222481	-2.40106
NDUFS3	-1.17702	7.01757	-3.34344	0.00928394	0.222481	-2.40153
SLC4A4	-2.17151	6.0067	-3.34327	0.00928638	0.222481	-2.40177
CELA1	0.0858905	0.0757548	3.34064	0.00932404	0.223214	-2.40555
ESRRG	-0.937908	3.49348	-3.33985	0.00933547	0.223214	-2.40669
OCA2	-0.688881	0.737654	-3.33962	0.00933879	0.223214	-2.40702
PLAAT5	-0.521696	0.490802	-3.33861	0.00935331	0.223214	-2.40847
PRKAA2	-1.57739	4.51964	-3.33855	0.0093542	0.223214	-2.40856
ZNF587B	-0.595747	4.3126	-3.33836	0.00935696	0.223214	-2.40884
CYP2D7	0.529002	2.12152	3.33744	0.0093702	0.223371	-2.41015
GPRC6A	-0.597336	0.413888	-3.33684	0.00937886	0.223418	-2.41102
AQP1	-1.54904	8.54335	-3.33595	0.00939185	0.223569	-2.41231
GAPDHP76	-0.0530623	0.0265312	-3.33544	0.00939923	0.223586	-2.41304
KRT17P5	2.28022	5.4998	3.33472	0.00940964	0.223674	-2.41407
KRTAP16-1	2.16342	5.13789	3.33401	0.00941994	0.22376	-2.41509
DAB2IP	-0.879737	5.74233	-3.33325	0.00943102	0.223778	-2.41619
COA6	-0.791379	0.870487	-3.33304	0.00943404	0.223778	-2.41649
ARFGAP2	-0.970599	4.24385	-3.33159	0.00945518	0.224121	-2.41858
ROGDI	-1.41115	4.55203	-3.33051	0.00947109	0.22422	-2.42014
MTURN	-1.61956	6.13312	-3.33039	0.00947276	0.22422	-2.42031
CLCNKA	-2.74331	5.54672	-3.32783	0.00951026	0.224854	-2.424
AP1S1	-1.46528	4.03996	-3.32765	0.00951299	0.224854	-2.42426
ZNF667-AS1	-1.15883	4.24581	-3.32714	0.00952049	0.224873	-2.425
FKBP4	-1.14349	5.46517	-3.32603	0.00953675	0.225011	-2.42659
ITFG2-AS1	-1.1434	5.46513	-3.32583	0.00953977	0.225011	-2.42689
CHCHD3P3	1.70488	4.39298	3.32526	0.00954809	0.225049	-2.4277
ZCCHC4	-0.853084	4.17097	-3.32395	0.00956752	0.225271	-2.4296
CDH1	-1.15515	5.07914	-3.32371	0.00957098	0.225271	-2.42993
DHRS4	-1.6796	5.5997	-3.32083	0.00961369	0.226035	-2.43409
CADM2	-0.561144	0.62374	-3.3199	0.00962759	0.226035	-2.43543
RPS2P4	2.90694	2.51369	3.31864	0.00964632	0.226035	-2.43725
FAHD2A	-1.10745	4.16686	-3.31854	0.00964787	0.226035	-2.4374
TUT7	-1.78623	2.69276	-3.31817	0.00965341	0.226035	-2.43793
GPR68	0.995837	1.03713	3.31815	0.00965371	0.226035	-2.43796
TOM1L2	-0.989226	6.42749	-3.31773	0.00965994	0.226035	-2.43856
PTGDR2	0.295599	0.219889	3.31731	0.00966612	0.226035	-2.43916
C3orf33	-0.631384	3.05858	-3.31593	0.00968675	0.226035	-2.44115
RAB3A	-1.31436	3.26031	-3.31576	0.00968939	0.226035	-2.4414
IFT88	-1.50216	2.66868	-3.31487	0.00970265	0.226035	-2.44268
TMEM117	-1.3866	4.98577	-3.31452	0.0097079	0.226035	-2.44318
PPIAL4G	1.97851	5.76807	3.31447	0.00970868	0.226035	-2.44326
SSPOP	-1.04602	2.16128	-3.31413	0.00971385	0.226035	-2.44376
LRRC30	2.04703	4.82478	3.31343	0.00972432	0.226035	-2.44476
RPS27P11	0.0541115	0.0270557	3.31312	0.00972895	0.226035	-2.4452
TMEM273	1.65117	3.18728	3.31303	0.00973029	0.226035	-2.44533
LNX1	-1.64752	3.94723	-3.31294	0.00973164	0.226035	-2.44546
TMEM82	-1.66622	2.38509	-3.31208	0.00974465	0.226035	-2.44671
RAB30-DT	-0.836364	2.78238	-3.31173	0.00974995	0.226035	-2.44722
STARD10	-0.858348	4.83206	-3.31161	0.00975175	0.226035	-2.44739
CNNM3	-0.985355	5.47815	-3.3116	0.00975191	0.226035	-2.4474
PROC	-2.31996	3.73562	-3.31059	0.00976711	0.226231	-2.44886
MUC20P1	-0.942712	1.62002	-3.30946	0.00978421	0.22642	-2.45049
NCKAP5	-1.7323	3.06242	-3.30838	0.00980057	0.22642	-2.45205
SLC5A11	-1.4922	2.13339	-3.30794	0.00980721	0.22642	-2.45268
RSAD1	-1.69181	5.70137	-3.30783	0.00980889	0.22642	-2.45284
SPATA25	-0.518485	0.573916	-3.30782	0.0098091	0.22642	-2.45286
ECI1	-0.969079	5.14907	-3.30475	0.00985584	0.227343	-2.45729
TFB2M	-1.10945	3.03217	-3.30356	0.00987387	0.227367	-2.459
MPI	-0.703553	4.70507	-3.30351	0.00987477	0.227367	-2.45908
SLC35D1	-1.0864	4.33783	-3.30288	0.00988436	0.227367	-2.45999
BBS1	-0.903565	5.00458	-3.30278	0.00988591	0.227367	-2.46014
ECHS1	-1.70594	6.36452	-3.30208	0.00989662	0.227367	-2.46115
COASY	-0.952577	5.74581	-3.30201	0.0098976	0.227367	-2.46124
DENND1A	-1.64456	5.51551	-3.30092	0.0099143	0.227434	-2.46281
SLC5A10	-0.66605	4.60102	-3.30066	0.00991833	0.227434	-2.46319
LRP6	-1.59479	6.07662	-3.30049	0.00992091	0.227434	-2.46343
MYRF	0.970519	4.0693	3.29923	0.00994037	0.227516	-2.46526
PTCD2	-1.18912	4.89222	-3.2989	0.00994539	0.227516	-2.46573
RTL8B	1.0895	5.54122	3.29877	0.00994746	0.227516	-2.46593
BORCS6	1.76045	5.9134	3.29849	0.00995165	0.227516	-2.46632
SYNGR1	-0.921404	2.27885	-3.29697	0.00997517	0.227898	-2.46852
LINC01301	1.31623	2.56009	3.29496	0.0100062	0.228452	-2.47142
OVOL1	-1.07572	2.31525	-3.29423	0.0100175	0.228467	-2.47247
VDAC3	-1.62627	4.54195	-3.29404	0.0100206	0.228467	-2.47276
ITPR1	-1.29825	4.91115	-3.29317	0.010034	0.22851	-2.474
SNUPN	-0.782285	3.50211	-3.29261	0.0100427	0.22851	-2.47482
MRPL4	1.13091	3.11452	3.2926	0.0100429	0.22851	-2.47483
ZSCAN5C	-0.0782642	0.120275	-3.28952	0.0100908	0.229445	-2.47928
WDR54	0.823808	3.95585	3.28889	0.0101007	0.229513	-2.48019
AKR1B1P1	1.69047	3.384	3.28798	0.0101149	0.229604	-2.4815
SNORA30	1.57966	6.00143	3.28776	0.0101184	0.229604	-2.48182
FOXN3-AS1	-0.612559	1.89861	-3.28702	0.01013	0.229711	-2.48289
BBS5	-0.953231	3.76919	-3.28591	0.0101475	0.229848	-2.4845
UGT8	-1.42171	5.2887	-3.28577	0.0101497	0.229848	-2.48471
MIR202HG	0.773109	2.44359	3.2834	0.010187	0.230426	-2.48812
GRPEL1	-1.39474	3.51288	-3.28311	0.0101916	0.230426	-2.48854
STAG3	0.689261	3.71276	3.28284	0.0101959	0.230426	-2.48894
TAC1	1.58242	1.60281	3.28198	0.0102095	0.230431	-2.49019
ITGAL	1.96003	4.03078	3.2808	0.0102282	0.230431	-2.49189
CCDC32	-0.513126	4.06253	-3.28065	0.0102305	0.230431	-2.49211
TMEM178A	-2.10155	5.30786	-3.28049	0.0102331	0.230431	-2.49234
PDIA5	-0.758559	5.75151	-3.28036	0.0102351	0.230431	-2.49252
PAAF1	-1.0326	5.29763	-3.2796	0.0102472	0.230431	-2.49363
RTN4RL2	-0.700135	1.14437	-3.27883	0.0102594	0.230431	-2.49473
RNF216P1	-0.646994	1.34018	-3.27872	0.0102613	0.230431	-2.4949
ODAM	-0.847647	1.10245	-3.27859	0.0102633	0.230431	-2.49509
FAM3B	-1.67795	3.40839	-3.27849	0.0102649	0.230431	-2.49524
DMRT2	-2.12499	4.7904	-3.27617	0.0103018	0.230991	-2.49858
WNT7A	0.568524	0.483731	3.2757	0.0103093	0.230991	-2.49926
POMT1	-0.835675	5.57815	-3.27562	0.0103106	0.230991	-2.49938
OR1L8	1.63913	3.34515	3.2745	0.0103286	0.231125	-2.501
HGD	-1.91969	5.30201	-3.27439	0.0103304	0.231125	-2.50116
PLAC9P1	-0.409023	0.238293	-3.27271	0.0103572	0.231324	-2.50358
LRRC37B	1.59388	6.8789	3.27254	0.01036	0.231324	-2.50384
DKC1	1.5659	5.97556	3.27213	0.0103666	0.231324	-2.50443
SMTN	-1.12391	4.52862	-3.27211	0.0103669	0.231324	-2.50446
DNAH2	1.94772	5.66503	3.27013	0.0103988	0.231882	-2.50733
PNMA1	1.01091	5.35861	3.2687	0.0104219	0.232143	-2.5094
ST13P6	1.85299	4.10296	3.26854	0.0104244	0.232143	-2.50962
SLC34A1	-2.59258	5.5252	-3.26799	0.0104333	0.232166	-2.51042
P4HB	-1.119	7.09982	-3.26762	0.0104393	0.232166	-2.51095
CTAGE16P	-0.277073	0.253294	-3.26662	0.0104555	0.232201	-2.5124
PABPC4-AS1	0.40229	7.84052	3.26644	0.0104584	0.232201	-2.51266
RPL36P9	-0.264328	0.244245	-3.26608	0.0104644	0.232201	-2.51319
PABPC4	0.40217	7.84058	3.26582	0.0104686	0.232201	-2.51356
ZNF224	1.20897	5.98785	3.26501	0.0104817	0.232339	-2.51473
RIMOC1	-1.13629	3.64677	-3.26408	0.0104969	0.232508	-2.51609
RGS19	0.877965	1.55739	3.26369	0.0105032	0.232508	-2.51665
RPS20P24	-0.333429	0.220826	-3.26324	0.0105105	0.232516	-2.5173
GLI2	0.999597	3.847	3.26116	0.0105445	0.233113	-2.52031
APEX2	-0.715807	2.82672	-3.26024	0.0105595	0.233205	-2.52163
OXCT2	2.07453	5.021	3.25952	0.0105713	0.233205	-2.52267
GMPPB	1.40614	5.95542	3.25921	0.0105765	0.233205	-2.52313
AMIGO3	1.40614	5.95542	3.25921	0.0105765	0.233205	-2.52313
TXLNG	-1.02476	4.36058	-3.25592	0.0106305	0.234243	-2.52789
HSPA7	1.96215	6.44422	3.25507	0.0106446	0.234398	-2.52912
SCPEP1	-1.56185	6.41926	-3.25444	0.0106551	0.234476	-2.53004
CDKL1	-1.13632	3.84484	-3.25379	0.0106659	0.234558	-2.53099
KRT80	1.25023	1.64642	3.25195	0.0106964	0.234923	-2.53365
FITM2	-0.483754	3.88149	-3.25153	0.0107034	0.234923	-2.53426
MKRN2OS	-0.935819	5.31696	-3.25152	0.0107035	0.234923	-2.53427
OR7G3	1.8875	4.52266	3.25096	0.0107128	0.234973	-2.53508
MPC1	-2.10545	6.29052	-3.25047	0.0107209	0.234997	-2.53579
SLC22A13	-1.94834	3.7669	-3.24994	0.0107297	0.235014	-2.53655
ZSCAN21	-1.15112	3.58278	-3.24959	0.0107357	0.235014	-2.53707
MED24	-1.01124	6.00386	-3.24811	0.0107603	0.235161	-2.53921
RTKN	-0.957538	3.25433	-3.24727	0.0107744	0.235161	-2.54043
FCAMR	-1.81359	3.8441	-3.24724	0.0107749	0.235161	-2.54047
SLC25A17	-1.08752	2.67273	-3.24713	0.0107768	0.235161	-2.54063
FKBP9P1	-0.541617	1.6157	-3.24682	0.010782	0.235161	-2.54109
PACRG	-1.83032	4.52989	-3.24636	0.0107896	0.235161	-2.54175
SLC16A2	-1.25587	2.44362	-3.24624	0.0107916	0.235161	-2.54192
BCO1	-0.991596	1.42698	-3.2455	0.0108041	0.23528	-2.543
BRD9	-0.804358	6.25176	-3.24383	0.0108322	0.235609	-2.54542
LINC02694	0.213448	0.122776	3.24376	0.0108332	0.235609	-2.54551
OR10P1	1.85718	4.15673	3.24232	0.0108576	0.235985	-2.54761
CLRN3	-1.17255	2.77829	-3.24132	0.0108745	0.2362	-2.54906
NPHS1	-2.05087	4.97658	-3.24042	0.0108897	0.236259	-2.55036
GJB7	1.45472	3.32764	3.2403	0.0108918	0.236259	-2.55054
PHLDB3	-0.70416	2.49562	-3.23991	0.0108984	0.236259	-2.55111
TXNRD2	-0.964892	4.43141	-3.23732	0.0109423	0.236793	-2.55486
RPPH1-3P	-0.274712	0.348051	-3.23721	0.0109442	0.236793	-2.55502
ATP1B1	-2.09883	9.07594	-3.23715	0.0109453	0.236793	-2.55511
COQ3	-1.54966	2.75691	-3.23631	0.0109595	0.236793	-2.55632
SIGLEC5	1.02191	2.03691	3.23615	0.0109623	0.236793	-2.55656
BANF1	-0.745754	3.2378	-3.23533	0.0109762	0.236793	-2.55774
PRSS8	-1.70719	7.2189	-3.23522	0.010978	0.236793	-2.5579
BMP8B	1.81175	5.33436	3.23485	0.0109844	0.236793	-2.55844
CLTRN	-1.99347	4.95888	-3.23472	0.0109866	0.236793	-2.55863
CCNQP1	1.94283	4.92441	3.23417	0.0109959	0.23684	-2.55942
RAB11A	0.381639	6.63995	3.23169	0.0110385	0.237351	-2.56302
TIMM21	-1.25072	5.26982	-3.23153	0.0110413	0.237351	-2.56326
RPS2P7	0.496345	0.659727	3.23149	0.0110419	0.237351	-2.56331
DNAJA2	-1.53859	5.47753	-3.23114	0.011048	0.237351	-2.56383
CCDC178	-1.26963	2.29708	-3.22939	0.0110781	0.237846	-2.56637
GOLT1A	-1.32745	2.15752	-3.22836	0.0110958	0.237946	-2.56786
TMEM38A	-1.01814	4.32412	-3.22829	0.011097	0.237946	-2.56796
EPS15L1	-1.21527	6.99994	-3.22711	0.0111174	0.238156	-2.56967
SNORD57	-0.136558	0.0843379	-3.2269	0.011121	0.238156	-2.56997
ENDOG	-1.12889	3.55193	-3.22579	0.0111403	0.238417	-2.57159
CLDN4	0.868994	6.54486	3.22393	0.0111726	0.238913	-2.57429
ATP5F1AP3	-0.589703	0.812944	-3.22335	0.0111827	0.238913	-2.57513
MMAB	-1.36451	3.04845	-3.22322	0.0111849	0.238913	-2.57532
XAB2	-0.436945	4.9933	-3.22228	0.0112012	0.23897	-2.57668
FKRP	-1.06445	3.48005	-3.22195	0.011207	0.23897	-2.57715
FGF9	-2.00835	3.67233	-3.22156	0.0112138	0.23897	-2.57772
PINK1-AS	-1.30449	5.74247	-3.22143	0.0112161	0.23897	-2.57791
ZNF572	-1.02323	1.46225	-3.21958	0.0112484	0.239196	-2.5806
STX18-AS1	-1.11505	1.96524	-3.2195	0.0112498	0.239196	-2.58071
COX11P1	-0.429858	0.368309	-3.21845	0.0112682	0.239196	-2.58224
KHSRPP1	1.8231	4.27765	3.21825	0.0112718	0.239196	-2.58253
ZNF536	-0.51321	0.532546	-3.21807	0.0112749	0.239196	-2.5828
HORMAD1	0.291351	0.194812	3.21807	0.011275	0.239196	-2.5828
SLC9A4	-1.75849	3.22965	-3.2179	0.0112779	0.239196	-2.58304
TFEB	-1.33965	3.82736	-3.21749	0.0112851	0.239196	-2.58364
OR10AD1	1.82178	6.05391	3.21716	0.011291	0.239196	-2.58412
ERRFI1	-0.273852	0.191038	-3.21597	0.0113117	0.239197	-2.58584
NEURL1-AS1	-0.209092	0.414108	-3.2159	0.0113131	0.239197	-2.58595
SDHA	-0.98781	5.79261	-3.21529	0.0113239	0.239197	-2.58684
ATRAID	-1.52188	5.66555	-3.21434	0.0113406	0.239197	-2.58822
ZNF566	1.53314	5.31044	3.21415	0.0113438	0.239197	-2.58848
EBNA1BP2	-1.38876	6.50881	-3.2141	0.0113449	0.239197	-2.58857
KRT23	1.7979	1.17769	3.2139	0.0113483	0.239197	-2.58885
DOCK7	-1.26358	4.44853	-3.21385	0.0113493	0.239197	-2.58893
SMAD1	-1.43466	4.76602	-3.21347	0.0113559	0.239197	-2.58947
UQCRQ	-1.60245	7.23437	-3.21247	0.0113736	0.239197	-2.59092
GOT2P3	-0.353508	0.330168	-3.21053	0.011408	0.239197	-2.59374
GPR17	-0.0896102	0.08244	-3.21045	0.0114095	0.239197	-2.59386
BSPRY	-1.41538	3.58956	-3.21016	0.0114147	0.239197	-2.59429
MICB	1.0525	2.1541	3.20991	0.0114191	0.239197	-2.59465
MYBPC3	0.433663	0.588828	3.20991	0.0114191	0.239197	-2.59465
PRXL2AP2	-0.524315	0.442036	-3.20975	0.011422	0.239197	-2.59488
ACP5	-1.46046	4.63073	-3.20947	0.0114268	0.239197	-2.59528
CORO1A	1.38031	5.31394	3.20945	0.0114272	0.239197	-2.59531
BTBD8	-0.652289	2.66381	-3.20904	0.0114345	0.239197	-2.59591
SLC16A10	-0.732788	3.47809	-3.20899	0.0114354	0.239197	-2.59598
PPIAP35	1.93428	5.03643	3.20868	0.011441	0.239197	-2.59644
H3P1	0.126569	0.136986	3.20676	0.0114753	0.239432	-2.59923
ZNF525	0.962561	5.67548	3.20622	0.0114849	0.239432	-2.60001
UTS2R	2.16121	5.11234	3.20545	0.0114987	0.239432	-2.60113
HSPD1	-1.16266	7.5257	-3.20506	0.0115058	0.239432	-2.6017
MMP15	-1.20449	4.35071	-3.20496	0.0115075	0.239432	-2.60185
LSAMP-AS1	0.625252	0.741538	3.20483	0.0115098	0.239432	-2.60203
TMEM61	-1.3581	2.43921	-3.20482	0.01151	0.239432	-2.60205
C1QBP	-0.802512	6.07316	-3.20477	0.0115108	0.239432	-2.60211
BRAFP1	-1.05791	1.00499	-3.20436	0.0115182	0.239432	-2.60271
COL11A2	-0.839213	1.45188	-3.20405	0.0115237	0.239432	-2.60316
EGR3	1.49535	1.36255	3.20302	0.0115423	0.239668	-2.60466
CADM1	-1.20899	3.61533	-3.20188	0.0115628	0.239708	-2.60632
TICAM2	-1.3676	5.14766	-3.20172	0.0115656	0.239708	-2.60654
TMED7-TICAM2	-1.3676	5.14766	-3.20172	0.0115656	0.239708	-2.60654
NUBPL	-0.706893	4.84825	-3.2009	0.0115806	0.239869	-2.60775
LINC01559	0.256808	0.175012	3.19988	0.0115989	0.239934	-2.60922
APOM	-1.7285	4.64552	-3.19941	0.0116074	0.239934	-2.60991
PGAM1	0.42941	5.9239	3.19938	0.0116079	0.239934	-2.60995
RNF126P1	1.98893	5.15607	3.19873	0.0116198	0.239934	-2.6109
WDFY2	-1.61937	4.91686	-3.1981	0.0116312	0.239934	-2.61182
RFC5	-1.53929	1.49553	-3.19749	0.0116422	0.239934	-2.6127
DISP1	-1.5659	2.73396	-3.19743	0.0116433	0.239934	-2.61279
BIRC7	0.823737	0.655768	3.19673	0.011656	0.239934	-2.6138
PDK3	-1.28966	1.75219	-3.19667	0.0116571	0.239934	-2.61389
CCDC144A	0.866854	5.29739	3.19605	0.0116683	0.239934	-2.61479
WNT9A	-0.356468	0.638976	-3.19496	0.0116882	0.239934	-2.61638
MORN4	-0.749367	4.09464	-3.19495	0.0116885	0.239934	-2.6164
DDC-AS1	-2.23474	4.58441	-3.19493	0.0116888	0.239934	-2.61643
COL6A1	-1.70432	5.48508	-3.19482	0.0116908	0.239934	-2.61659
PDZK1IP1	-1.38363	7.63754	-3.1948	0.0116912	0.239934	-2.61662
PDK2	-1.39759	6.47254	-3.19396	0.0117065	0.240101	-2.61784
MATCAP1	-1.03328	2.62269	-3.19336	0.0117173	0.240177	-2.6187
FAF2	-0.892682	0.811558	-3.18974	0.0117837	0.241347	-2.62397
COX11	-1.30465	3.6036	-3.18946	0.0117888	0.241347	-2.62438
ZNF254	-1.24445	5.49715	-3.18884	0.0118002	0.241433	-2.62528
SNX6P1	-0.234877	0.17171	-3.18524	0.0118667	0.24178	-2.63052
MTND6P3	-0.0520282	0.0260141	-3.18504	0.0118705	0.24178	-2.63082
SH3RF1	-1.26942	2.71387	-3.18501	0.0118709	0.24178	-2.63085
SUV39H2	-0.509175	3.03864	-3.185	0.0118712	0.24178	-2.63087
ADCY8	-0.538541	0.529103	-3.18491	0.0118729	0.24178	-2.63101
CHKA	-1.10085	3.00162	-3.18477	0.0118754	0.24178	-2.6312
SMPDL3A	-1.40509	2.35046	-3.18466	0.0118774	0.24178	-2.63136
C1orf35	0.29059	3.52745	3.18461	0.0118784	0.24178	-2.63144
ABCD3	-1.26383	5.70454	-3.18429	0.0118844	0.24178	-2.63191
SLC30A2	-1.17521	3.53946	-3.18402	0.0118894	0.24178	-2.6323
NAT8	-2.04067	7.33217	-3.18287	0.0119106	0.241983	-2.63397
SLC5A3	-1.74805	5.53624	-3.1827	0.0119138	0.241983	-2.63422
ACTL7B	1.95414	2.98782	3.17979	0.0119681	0.242498	-2.63845
NDUFB5	-1.3019	7.4282	-3.17923	0.0119785	0.242498	-2.63926
DLAT	-1.46407	3.75809	-3.17922	0.0119788	0.242498	-2.63929
SH3GL1P1	1.78313	6.63838	3.17883	0.011986	0.242498	-2.63985
UBN1	-1.55998	4.56423	-3.17866	0.0119892	0.242498	-2.6401
SLC19A2	-1.40555	2.56529	-3.17837	0.0119947	0.242498	-2.64053
SUGT1P1	-1.134	1.80112	-3.17803	0.0120011	0.242498	-2.64102
C14orf178	1.90132	6.39326	3.17786	0.0120042	0.242498	-2.64127
RIPK4	-1.21547	3.58347	-3.17785	0.0120043	0.242498	-2.64128
CNIH3	1.59001	3.47856	3.17707	0.012019	0.242633	-2.64241
CGB3	0.333309	0.226501	3.17649	0.0120299	0.242633	-2.64326
ACTBP9	0.498345	0.850199	3.17634	0.0120328	0.242633	-2.64348
C9orf163	1.88802	5.40057	3.17464	0.0120646	0.243129	-2.64595
CPPED1	-0.978737	3.55663	-3.17406	0.0120756	0.243205	-2.6468
SEC22A	-0.685029	3.87689	-3.17206	0.0121133	0.24379	-2.64971
TRMU	-1.00088	3.30607	-3.17175	0.0121193	0.24379	-2.65017
KRTAP10-2	2.07136	4.34065	3.17112	0.0121311	0.243882	-2.65108
MYBPC2	0.983895	0.866752	3.16943	0.0121631	0.244228	-2.65354
BLOC1S1	-1.61336	4.33984	-3.16923	0.0121671	0.244228	-2.65384
SNORA70D	1.90623	5.72449	3.16906	0.0121702	0.244228	-2.65408
ZNF625	-0.62679	3.7889	-3.16824	0.0121859	0.244396	-2.65528
PEG3	-1.72764	2.17836	-3.16785	0.0121933	0.244398	-2.65584
NLRP3	0.929367	2.15529	3.16708	0.0122079	0.244398	-2.65697
ADGRB2	0.945719	2.44454	3.16674	0.0122145	0.244398	-2.65747
AP5S1	-1.10235	3.07742	-3.16644	0.0122201	0.244398	-2.6579
GNG10	0.491784	6.74971	3.16632	0.0122224	0.244398	-2.65807
BMP8A	2.10221	5.35459	3.16535	0.012241	0.244542	-2.65949
ISCA1P1	0.939887	3.53647	3.16518	0.0122442	0.244542	-2.65974
TBC1D10C	1.4813	2.3662	3.16397	0.0122673	0.244857	-2.66149
RPS6KA6	-1.9764	4.0552	-3.16317	0.0122827	0.245018	-2.66266
ARHGAP9	1.94231	4.22696	3.16255	0.0122946	0.245073	-2.66356
TMEM86A	-0.913797	3.686	-3.16169	0.0123112	0.245073	-2.66482
LILRA6	1.31404	2.46544	3.16141	0.0123166	0.245073	-2.66523
BIRC3	1.92737	4.1296	3.1612	0.0123207	0.245073	-2.66554
LILRB1	1.10254	3.41614	3.16112	0.0123221	0.245073	-2.66565
ATP6V0E2-AS1	-1.23319	3.44742	-3.16031	0.0123378	0.24524	-2.66683
TRIM10	-1.09293	1.88373	-3.15952	0.0123529	0.245258	-2.66798
CLIC4	-1.65855	7.882	-3.15915	0.0123601	0.245258	-2.66852
SP5	-0.184837	0.115315	-3.15912	0.0123606	0.245258	-2.66856
TNR	0.582923	1.10124	3.15849	0.0123728	0.245353	-2.66948
ATP6V0E2	-1.24173	3.43696	-3.15711	0.0123996	0.245549	-2.6715
ESD	-1.87744	3.72633	-3.15673	0.012407	0.245549	-2.67205
FERD3L	1.23073	2.29921	3.1565	0.0124114	0.245549	-2.67238
ESRRA	-1.27923	4.25198	-3.15647	0.012412	0.245549	-2.67243
MAP3K12	0.690521	4.73765	3.1558	0.0124251	0.245663	-2.67341
NCR3LG1	-1.36993	2.46111	-3.15527	0.0124353	0.245719	-2.67418
DDX23	-0.78723	4.32235	-3.15428	0.0124545	0.245955	-2.67562
RPL7P15	-0.428962	0.700484	-3.15346	0.0124706	0.246127	-2.67682
ERMARD	-0.812642	4.59248	-3.15274	0.0124845	0.246176	-2.67786
MARK1	-0.95306	3.83381	-3.15232	0.0124928	0.246176	-2.67848
METTL14	-0.849992	3.23194	-3.1522	0.0124951	0.246176	-2.67866
FHL1	0.364449	0.508595	3.15133	0.0125121	0.246231	-2.67993
ZNF697	-1.80866	4.48122	-3.1513	0.0125126	0.246231	-2.67996
ZNF90	-0.563073	4.81934	-3.15025	0.0125333	0.246386	-2.6815
RASSF8-AS1	-1.91624	4.07158	-3.15015	0.0125352	0.246386	-2.68164
EHHADH	-1.80659	4.771	-3.14811	0.0125752	0.247028	-2.68462
OXA1L	-0.916684	3.57926	-3.14683	0.0126006	0.24738	-2.68649
THAP4	-1.08488	3.83502	-3.14533	0.01263	0.247715	-2.68867
RPL21P22	-0.200974	0.166145	-3.14521	0.0126324	0.247715	-2.68885
FAM167B	-0.659199	1.75828	-3.1445	0.0126464	0.247776	-2.68988
TMEM161B-DT	-0.602662	0.810229	-3.14426	0.0126511	0.247776	-2.69023
SIGLEC6	1.35647	1.34002	3.14393	0.0126577	0.247776	-2.69072
MEN1	-1.04814	4.2234	-3.14235	0.012689	0.248244	-2.69302
CADM2-AS2	-0.496045	0.488684	-3.14032	0.0127294	0.248889	-2.69598
AZGP1P1	-1.12982	1.46375	-3.13884	0.012759	0.249201	-2.69815
OSBPL10	0.480902	6.27628	3.13831	0.0127695	0.249201	-2.69891
OR10K2	1.95124	4.35441	3.13782	0.0127792	0.249201	-2.69963
ADGRE2	0.668466	3.52616	3.13776	0.0127806	0.249201	-2.69973
CAPN3	-1.59907	4.3264	-3.13712	0.0127933	0.249201	-2.70065
RPS6KC1	-1.20108	3.29983	-3.13672	0.0128013	0.249201	-2.70124
TLNRD1	1.16134	1.92145	3.1366	0.0128037	0.249201	-2.70141
LINC02951	-0.832159	2.70401	-3.13654	0.0128049	0.249201	-2.7015
RHEB	-0.621737	6.28838	-3.1334	0.012868	0.250163	-2.70608
PIGS	-1.01138	4.97585	-3.13334	0.0128693	0.250163	-2.70618
RPL13P6	2.04924	2.83714	3.13242	0.0128877	0.250235	-2.70751
RTTN	-1.64696	4.49075	-3.13227	0.0128907	0.250235	-2.70773
FGF1	-0.929854	1.92779	-3.13125	0.0129114	0.250235	-2.70923
GOLGA6L11P	-0.0937512	0.0468756	-3.13074	0.0129217	0.250235	-2.70997
MEIOC	-0.675356	4.50042	-3.13034	0.0129298	0.250235	-2.71055
LACTB2	-1.89171	3.61496	-3.12984	0.0129399	0.250235	-2.71128
IL1RAP	-0.741329	2.11915	-3.12967	0.0129434	0.250235	-2.71154
RPL21P4	0.260274	0.422451	3.1295	0.0129469	0.250235	-2.71178
AQP4-AS1	0.807066	4.83041	3.12886	0.0129598	0.250235	-2.71272
SWI5	-1.04988	3.88857	-3.12848	0.0129676	0.250235	-2.71327
TTC23L	-0.316429	0.305166	-3.12822	0.0129728	0.250235	-2.71365
NLRP6	-0.577296	1.20305	-3.12802	0.0129768	0.250235	-2.71393
ZSWIM8	-1.08237	6.48917	-3.12781	0.0129811	0.250235	-2.71424
FGF7P5	-0.353789	0.324477	-3.12762	0.012985	0.250235	-2.71453
MTND2P28	-0.843856	1.08174	-3.12759	0.0129855	0.250235	-2.71456
CMTR1	-1.54579	4.77219	-3.12712	0.0129952	0.250235	-2.71526
ZSWIM8-AS1	-1.0856	6.48415	-3.12688	0.013	0.250235	-2.7156
SLC25A44	-0.716942	5.23224	-3.12597	0.0130185	0.250244	-2.71693
LACTB2-AS1	-1.87331	3.62657	-3.12587	0.0130205	0.250244	-2.71708
GTF2H3	-0.571291	4.11232	-3.12571	0.0130239	0.250244	-2.71731
ZNF682	-1.02948	3.4773	-3.12539	0.0130303	0.250244	-2.71778
NUP62CL	-1.44056	3.25344	-3.12399	0.013059	0.250651	-2.71983
ADIRF	-0.930999	6.21401	-3.12265	0.0130865	0.250904	-2.72179
SAPCD2P2	1.86906	3.86224	3.12122	0.0131158	0.250904	-2.72388
WNK4	-1.50394	5.93933	-3.12107	0.0131189	0.250904	-2.72409
SCGB1D2	-0.842571	0.571277	-3.12106	0.0131191	0.250904	-2.72411
TUBB	0.568901	6.64044	3.12101	0.01312	0.250904	-2.72417
DDC	-2.22619	4.63127	-3.12099	0.0131205	0.250904	-2.72421
UPP2	-1.9469	2.35339	-3.12076	0.0131252	0.250904	-2.72454
MED18	-0.697206	4.25825	-3.12043	0.0131321	0.250904	-2.72503
ATP1A1	-1.44642	9.57349	-3.11989	0.0131431	0.25097	-2.72581
KANK1	-0.975828	6.24537	-3.11854	0.013171	0.251359	-2.72779
H4C11	1.58782	5.71737	3.11724	0.0131978	0.251591	-2.72969
IQCJ	-0.508157	0.56331	-3.11689	0.0132051	0.251591	-2.7302
CBLC	-1.08653	3.68485	-3.11668	0.0132094	0.251591	-2.73051
CUL9	-1.46363	4.16729	-3.11619	0.0132196	0.251591	-2.73123
HNRNPC	-1.03677	5.24881	-3.11614	0.0132207	0.251591	-2.7313
MIR3936HG	-1.30485	4.72441	-3.1152	0.0132402	0.251817	-2.73268
SH3BGR	-1.58979	2.03889	-3.11484	0.0132476	0.251817	-2.7332
FBXO8	-1.52567	4.14126	-3.11423	0.0132602	0.251913	-2.73408
PHIP	-1.91252	3.42165	-3.11224	0.0133016	0.252516	-2.737
ETV2	-0.268314	0.322648	-3.11199	0.013307	0.252516	-2.73737
GPRC5A	-1.08832	3.25936	-3.11112	0.0133251	0.252716	-2.73864
ZNF680	-0.881887	4.48224	-3.1102	0.0133442	0.252827	-2.73998
POP7	-1.00334	3.14262	-3.10933	0.0133624	0.252827	-2.74124
SLC25A5P9	-0.045148	0.022574	-3.10878	0.0133739	0.252827	-2.74205
ADHFE1	-1.28504	3.61346	-3.10843	0.0133812	0.252827	-2.74256
ALKBH7	-0.943031	4.02821	-3.10729	0.0134053	0.252827	-2.74423
ITGAD	1.40435	3.21844	3.10691	0.0134133	0.252827	-2.74479
SBF2	-0.865903	6.51852	-3.10664	0.0134189	0.252827	-2.74518
ERCC6L	1.00091	1.30127	3.10585	0.0134356	0.252827	-2.74634
CLUL1	-0.872617	1.29828	-3.10549	0.0134432	0.252827	-2.74687
CLSTN1	-0.994474	6.37322	-3.10488	0.013456	0.252827	-2.74776
PTP4A2P1	1.72336	4.93466	3.10486	0.0134565	0.252827	-2.74779
GK3	1.18948	3.1394	3.10485	0.0134566	0.252827	-2.74779
NACAP8	-0.246905	0.19053	-3.10417	0.013471	0.252827	-2.7488
SESN2	-1.40116	4.36421	-3.10383	0.0134781	0.252827	-2.74929
TMSB4XP1	1.44472	4.61653	3.10372	0.0134805	0.252827	-2.74945
LAMTOR2	-0.828564	5.74008	-3.10355	0.013484	0.252827	-2.7497
ACKR4	1.34154	3.29345	3.10347	0.0134858	0.252827	-2.74982
UGT1A13P	1.0987	2.961	3.10343	0.0134866	0.252827	-2.74987
GLDC	-1.525	4.32552	-3.10334	0.0134886	0.252827	-2.75001
URB1-AS1	1.7414	4.28395	3.10285	0.0134988	0.252827	-2.75072
MDH1B	-1.28801	3.92464	-3.10274	0.0135011	0.252827	-2.75088
BAIAP2	-1.48247	4.05017	-3.10256	0.0135051	0.252827	-2.75115
NT5C3B	-1.03072	5.12934	-3.10226	0.0135114	0.252827	-2.75159
KRTAP10-6	1.92704	5.7494	3.10223	0.0135121	0.252827	-2.75164
NCS1	-1.33453	4.93618	-3.10016	0.0135559	0.253458	-2.75465
ASGR2	0.827257	1.07998	3.09993	0.0135609	0.253458	-2.755
ASAP2	-1.53612	5.76439	-3.09923	0.0135758	0.253523	-2.75602
DPT	-1.65904	2.16531	-3.09831	0.0135954	0.253523	-2.75737
TAF12	-0.839272	4.15222	-3.09818	0.013598	0.253523	-2.75755
HEPACAM	-0.196615	0.15146	-3.09786	0.0136051	0.253523	-2.75803
ZNF454	-0.555718	3.34822	-3.09772	0.013608	0.253523	-2.75823
STRA6LP	-1.15281	1.93157	-3.09738	0.0136151	0.253523	-2.75872
TTC26	-0.562272	3.28653	-3.09728	0.0136174	0.253523	-2.75887
SEMA3F	-0.743514	4.39162	-3.09545	0.0136566	0.254036	-2.76156
ST13P19	0.29042	0.191579	3.09503	0.0136656	0.254036	-2.76217
GASAL1	0.547639	1.62513	3.09493	0.0136677	0.254036	-2.76231
ASAH1	-1.15693	6.02759	-3.09379	0.0136921	0.254348	-2.76398
STAP1	-0.992969	1.414	-3.09307	0.0137075	0.254493	-2.76502
GRTP1	-1.24831	1.75428	-3.09243	0.0137213	0.254609	-2.76596
C17orf100	1.53794	5.66773	3.09191	0.0137325	0.254675	-2.76673
SRSF6	-1.09972	8.38099	-3.0914	0.0137436	0.254739	-2.76748
ACSM3	-1.42383	5.21609	-3.09011	0.0137715	0.255115	-2.76937
EGOT	-1.09574	3.09619	-3.08972	0.0137799	0.25513	-2.76994
DNAJB4	-0.967033	3.87611	-3.08789	0.0138195	0.255722	-2.77261
RRM2B	-0.817063	1.49514	-3.08533	0.013875	0.256559	-2.77635
PRDM10-DT	1.7965	6.28305	3.0851	0.0138801	0.256559	-2.77669
NR1D1	-0.63853	4.76438	-3.08458	0.0138914	0.256627	-2.77745
CDK18	-0.938585	5.96015	-3.08278	0.0139309	0.257214	-2.7801
KRT17P4	2.02054	4.90853	3.08138	0.0139615	0.257498	-2.78214
E2F3P1	-0.181528	0.162389	-3.08137	0.0139616	0.257498	-2.78215
SLC12A3	-2.22771	6.32417	-3.07829	0.0140292	0.258603	-2.78666
BACE2	-1.51431	5.06384	-3.0776	0.0140446	0.258731	-2.78768
SLC29A2	-0.800671	3.22209	-3.07714	0.0140548	0.258731	-2.78835
RCL1	-0.637555	4.31665	-3.07693	0.0140594	0.258731	-2.78866
PTPN7	1.33831	3.66835	3.07553	0.0140903	0.259111	-2.7907
METTL27	-0.520783	0.918656	-3.07529	0.0140955	0.259111	-2.79105
ITGB5	-1.17648	5.07749	-3.07494	0.0141032	0.259111	-2.79156
TEX56P	-1.06682	4.89698	-3.07388	0.0141268	0.259137	-2.79312
ECI2	-1.06682	4.89698	-3.07388	0.0141268	0.259137	-2.79312
BRCC3P1	1.50421	3.93715	3.07378	0.014129	0.259137	-2.79327
ZNF22	0.672133	2.94001	3.07291	0.0141484	0.259137	-2.79454
MALAT1	-1.31026	12.4598	-3.07231	0.0141618	0.259137	-2.79543
TCL1B	-0.290569	0.386336	-3.07182	0.0141726	0.259137	-2.79614
SRRM2	-1.13074	9.97241	-3.07137	0.0141827	0.259137	-2.7968
EGR2	1.55542	1.73291	3.07101	0.0141908	0.259137	-2.79733
PANK1	-1.1808	1.76594	-3.07092	0.0141928	0.259137	-2.79746
ITFG2	-1.06572	6.14207	-3.0709	0.0141932	0.259137	-2.79749
NRDE2	-0.746284	5.23376	-3.07088	0.0141936	0.259137	-2.79752
ATP6AP2	-1.03062	5.79738	-3.0707	0.0141975	0.259137	-2.79777
RN7SL8P	-0.882049	1.29656	-3.0701	0.0142109	0.259241	-2.79866
CD320	-0.626195	3.49675	-3.06889	0.014238	0.259306	-2.80043
SLC39A11	-1.02388	2.31473	-3.06887	0.0142384	0.259306	-2.80046
SUCLG1	-0.898682	5.8983	-3.06869	0.0142425	0.259306	-2.80073
KRTAP4-1	1.72818	4.79198	3.06856	0.0142454	0.259306	-2.80092
EIF4G1	-1.02689	8.01286	-3.06777	0.014263	0.259444	-2.80207
CENPF	0.580734	2.1249	3.06753	0.0142685	0.259444	-2.80242
PCDHB2	1.88921	5.64274	3.067	0.0142804	0.259459	-2.8032
LINC02060	-0.613401	0.459135	-3.0668	0.0142848	0.259459	-2.80349
FGFR4	-0.904177	4.2606	-3.06468	0.0143325	0.259915	-2.80659
PFKFB1	-1.34631	1.02029	-3.06462	0.0143339	0.259915	-2.80669
AMN	-1.98043	5.04181	-3.06441	0.0143386	0.259915	-2.80699
PLEKHA3	-1.07419	5.01092	-3.06414	0.0143446	0.259915	-2.80739
TRAPPC4	-1.12427	5.35566	-3.06366	0.0143555	0.259915	-2.80809
PINK1	-1.63999	5.38624	-3.0634	0.0143615	0.259915	-2.80848
KRT17P1	0.833916	0.719017	3.06327	0.0143643	0.259915	-2.80866
SLC25A47	-0.162473	0.103564	-3.06288	0.0143731	0.259934	-2.80923
HPCA	0.928167	2.82991	3.06211	0.0143905	0.260092	-2.81036
CAAP1	-1.19635	3.50114	-3.06181	0.0143974	0.260092	-2.81081
RPL10	0.765952	10.4348	3.06113	0.0144128	0.260092	-2.81181
TSPAN9	-0.736811	5.41506	-3.06107	0.014414	0.260092	-2.81189
FASTKD1	-1.78721	4.11581	-3.06078	0.0144206	0.260092	-2.81231
FAM229B	-0.8698	3.41279	-3.06038	0.0144299	0.260118	-2.81291
GPR155	-1.00533	5.49179	-3.05977	0.0144435	0.260157	-2.81379
RASL11B	-1.54512	3.59998	-3.0596	0.0144476	0.260157	-2.81405
TIPIN	1.65904	4.72808	3.05912	0.0144583	0.260197	-2.81475
HTATIP2	-0.573959	1.57368	-3.058	0.014484	0.260197	-2.8164
BIN3	-0.85751	3.91879	-3.05796	0.0144847	0.260197	-2.81644
PPIAP59	1.78648	3.7367	3.05741	0.0144973	0.260197	-2.81726
MCM3	-0.808723	5.06427	-3.05724	0.0145011	0.260197	-2.8175
NAGS	-1.92027	2.86381	-3.05672	0.014513	0.260197	-2.81826
TINAG	-2.00631	4.27059	-3.05628	0.0145231	0.260197	-2.81891
RPL21P92	0.0570241	0.028512	3.05551	0.0145407	0.260197	-2.82004
CC2D1B	-0.281301	5.69653	-3.05519	0.0145481	0.260197	-2.82052
FKBP4P7	-0.0796672	0.0398336	-3.05499	0.0145526	0.260197	-2.8208
HSF2BP	-0.843945	1.51067	-3.05475	0.0145581	0.260197	-2.82116
NUTM2A	-0.538633	0.715737	-3.05448	0.0145642	0.260197	-2.82155
TOM1L1	-1.50777	6.34306	-3.05401	0.014575	0.260197	-2.82224
KIAA0825	0.998287	5.23462	3.05398	0.0145757	0.260197	-2.82228
ORC2	-0.693097	4.56274	-3.05396	0.0145762	0.260197	-2.82232
OSBPL9	-1.23571	6.98611	-3.05328	0.0145916	0.260197	-2.8233
C3orf80	1.6396	4.02368	3.05325	0.0145925	0.260197	-2.82336
DDX28	1.74596	6.21643	3.05307	0.0145965	0.260197	-2.82361
PLEKHB2	-0.74428	6.24851	-3.05284	0.0146019	0.260197	-2.82396
PRRG3	-1.14881	1.42439	-3.0527	0.0146051	0.260197	-2.82416
TTC24	0.546463	0.483974	3.05211	0.0146186	0.260202	-2.82502
CPT1A	-0.761548	5.37439	-3.05181	0.0146255	0.260202	-2.82547
RPL29P30	1.73337	4.67429	3.05167	0.0146287	0.260202	-2.82567
NFAM1	0.71101	3.41775	3.05085	0.0146475	0.260398	-2.82687
KIAA1958	-0.955047	4.46544	-3.04945	0.0146799	0.26071	-2.82892
VSIG4	1.03303	1.14667	3.04942	0.0146807	0.26071	-2.82897
LINC01908	0.056109	0.0280545	3.04855	0.0147007	0.260785	-2.83024
MAGI2	-1.1812	3.35851	-3.04827	0.0147071	0.260785	-2.83065
CHAT	1.97439	4.0024	3.04822	0.0147082	0.260785	-2.83072
TBC1D24	-0.769835	6.07621	-3.04763	0.0147221	0.260811	-2.8316
ZNF12	-0.514167	4.24501	-3.04749	0.0147253	0.260811	-2.8318
SPRY4-AS1	-1.01785	1.85055	-3.04581	0.0147643	0.260914	-2.83426
SCNN1G	-2.2616	4.71149	-3.04576	0.0147654	0.260914	-2.83433
HNRNPH1P1	-0.04893	0.024465	-3.04548	0.014772	0.260914	-2.83475
CHCHD2P6	1.66636	5.91661	3.04522	0.014778	0.260914	-2.83513
OSBPL2	-0.889522	6.09042	-3.04463	0.0147917	0.260914	-2.836
PRCP	-1.6854	5.44703	-3.04455	0.0147936	0.260914	-2.83612
HS1BP3	-1.32516	3.89048	-3.04428	0.0147997	0.260914	-2.8365
LINC01347	-1.23805	1.51268	-3.04419	0.014802	0.260914	-2.83664
SDC4P	1.7981	4.73431	3.04402	0.0148058	0.260914	-2.83688
SELENOI	-0.713706	3.37328	-3.04389	0.014809	0.260914	-2.83709
ATE1	-0.818414	2.57359	-3.04262	0.0148385	0.261028	-2.83894
TCF7L2	-1.19891	4.42273	-3.04256	0.0148399	0.261028	-2.83903
ANKRD23	-0.876891	6.07614	-3.04247	0.0148419	0.261028	-2.83916
C6orf47	1.42465	6.66529	3.04174	0.0148591	0.261028	-2.84023
C6orf47-AS1	1.42465	6.66529	3.04174	0.0148591	0.261028	-2.84023
LYPLA1P2	-0.178153	0.220103	-3.04129	0.0148696	0.261028	-2.84089
SLC18A3	1.97552	3.99714	3.04127	0.01487	0.261028	-2.84092
VWA8	-1.53497	3.75081	-3.04007	0.0148982	0.261299	-2.84268
ADAMTS8	0.493153	0.547181	3.03984	0.0149037	0.261299	-2.84303
KRTAP10-5	1.94048	4.54246	3.03937	0.0149145	0.261299	-2.8437
RPS4XP21	0.808822	0.880017	3.03916	0.0149195	0.261299	-2.84401
SERPINE1	1.4929	3.15442	3.03867	0.014931	0.261299	-2.84474
IQCE	-0.818066	4.62709	-3.03848	0.0149355	0.261299	-2.84501
HIC2	-0.899988	2.42298	-3.03829	0.01494	0.261299	-2.8453
MAB21L1	1.58143	4.53672	3.03774	0.0149529	0.261331	-2.8461
MME	-1.14292	2.93018	-3.03755	0.0149575	0.261331	-2.84639
KMT5A	-1.53234	2.45202	-3.037	0.0149704	0.26142	-2.84719
MRO	-1.66859	2.69333	-3.03664	0.0149788	0.26143	-2.84771
RPL13P5	1.41863	4.22017	3.03552	0.0150053	0.261687	-2.84936
SNORA81	0.916187	7.21858	3.03536	0.0150091	0.261687	-2.8496
KCNN2	-0.906649	1.41191	-3.03491	0.0150196	0.261733	-2.85025
HSF4	-0.665763	3.80313	-3.03456	0.015028	0.261743	-2.85077
CSAD	0.936352	4.85414	3.03282	0.0150692	0.262106	-2.85332
SNORA70C	1.71466	3.61754	3.03268	0.0150724	0.262106	-2.85352
SCAP	-1.15303	6.41054	-3.03248	0.0150773	0.262106	-2.85382
GYPB	-1.1901	1.43791	-3.03236	0.0150801	0.262106	-2.854
INO80B	-0.248959	7.43292	-3.03184	0.0150925	0.262183	-2.85476
C8orf82	-0.685023	3.76999	-3.03151	0.0151002	0.262183	-2.85524
PMS2	-0.965183	3.33691	-3.03055	0.0151232	0.262318	-2.85666
CFAP418	-0.67012	2.573	-3.03053	0.0151236	0.262318	-2.85668
PSTPIP1	1.5957	3.01108	3.02983	0.0151403	0.262471	-2.85771
TECTA	-0.576714	1.67658	-3.02805	0.0151828	0.262991	-2.86032
PLA2G12B	-1.25748	0.745628	-3.02769	0.0151914	0.262991	-2.86085
CCDC183-AS1	-0.542135	3.47514	-3.02759	0.0151939	0.262991	-2.861
BRD7P3	1.47722	3.6882	3.02691	0.0152101	0.263136	-2.86199
GLULP6	0.0570535	0.0350202	3.02643	0.0152215	0.263196	-2.86269
MIR3659HG	0.175962	0.306365	3.02566	0.01524	0.263196	-2.86382
SLC25A48	-1.03069	1.20943	-3.02562	0.015241	0.263196	-2.86388
RERE	-1.00315	4.92239	-3.02446	0.0152689	0.263196	-2.86559
STRN3	-0.376646	6.49958	-3.02425	0.015274	0.263196	-2.8659
CPXM2	-1.04955	3.37597	-3.02414	0.0152767	0.263196	-2.86607
RASSF7	-0.839089	4.17747	-3.02383	0.0152841	0.263196	-2.86652
CD33	0.734111	3.61709	3.02382	0.0152842	0.263196	-2.86653
GADD45GIP1	-0.722075	5.94935	-3.02382	0.0152842	0.263196	-2.86653
ZNF618	-1.11316	4.02783	-3.02338	0.015295	0.263246	-2.86718
LINC01797	-0.0438349	0.0219175	-3.02258	0.0153142	0.263441	-2.86835
TTC36	-1.49958	1.19597	-3.02199	0.0153284	0.263549	-2.86921
TIMM17B	-0.894899	4.42053	-3.02114	0.015349	0.263769	-2.87047
OXCT2P1	2.12538	5.25259	3.02075	0.0153585	0.263796	-2.87104
PAIP2B	-1.28447	3.29318	-3.01898	0.0154012	0.264339	-2.87363
SLC43A1	-1.47519	3.32699	-3.01879	0.0154059	0.264339	-2.87392
NGEF	-1.65519	3.64669	-3.01845	0.0154141	0.264345	-2.87441
ZFP2	-0.66189	2.46022	-3.01793	0.0154268	0.264426	-2.87518
CCDC191	-1.39257	3.83505	-3.01722	0.0154442	0.264559	-2.87623
BHLHE40	-1.45306	5.98923	-3.01681	0.0154542	0.264559	-2.87683
CTDSPL	-1.13593	3.0647	-3.01662	0.0154587	0.264559	-2.8771
LINC01566	-0.128354	0.102227	-3.01632	0.0154661	0.264559	-2.87755
FZD10	1.97967	4.79356	3.01551	0.0154858	0.264683	-2.87874
TSPAN12	-1.22726	4.2907	-3.01508	0.0154963	0.264683	-2.87937
LINC02269	0.193359	0.19934	3.01474	0.0155047	0.264683	-2.87987
KRTAP5-6	1.98694	5.29826	3.01404	0.0155218	0.264683	-2.8809
POLR2C	-0.45056	4.43622	-3.01365	0.0155312	0.264683	-2.88146
APCDD1L	-1.11735	1.58034	-3.01365	0.0155313	0.264683	-2.88147
PCCA	-1.26048	6.22286	-3.01351	0.0155348	0.264683	-2.88168
FRAT1	1.90408	5.49385	3.01329	0.01554	0.264683	-2.88199
FBP1	-2.00611	4.04387	-3.01311	0.0155445	0.264683	-2.88226
HMGCR	-0.769856	4.51374	-3.01166	0.0155802	0.265156	-2.8844
RPS26P35	1.14307	1.92776	3.01116	0.0155924	0.265229	-2.88513
PGRMC2	-1.80394	5.14402	-3.01057	0.0156068	0.265252	-2.88599
CCDC9B	0.951096	4.3284	3.01005	0.0156196	0.265252	-2.88675
SPATA31C1	1.55724	6.5391	3.00973	0.0156274	0.265252	-2.88722
NIT2	-1.73511	5.64999	-3.00922	0.01564	0.265252	-2.88797
RPL13P12	1.74185	2.70559	3.00897	0.0156462	0.265252	-2.88834
RBPMS2	-1.71027	4.77226	-3.00878	0.015651	0.265252	-2.88862
PRMT7	-1.26367	4.53287	-3.00845	0.0156591	0.265252	-2.88911
NOVA2	-1.18711	4.65836	-3.00811	0.0156676	0.265252	-2.88961
ACSL1	-0.816699	6.00528	-3.00758	0.0156805	0.265252	-2.89038
CALR	-0.966824	8.58182	-3.00612	0.0157167	0.265252	-2.89253
GRIP2	-1.03459	1.73968	-3.00611	0.0157169	0.265252	-2.89254
PLXNB1	-1.14273	6.44465	-3.00597	0.0157205	0.265252	-2.89275
CCDC88B	0.931971	3.80986	3.0058	0.0157246	0.265252	-2.893
NPIPB12	-0.710324	1.06274	-3.0054	0.0157345	0.265252	-2.89358
CHI3L2	1.74727	1.3742	3.00511	0.0157419	0.265252	-2.89402
CBX5	-0.567654	6.5653	-3.00475	0.0157506	0.265252	-2.89453
SUGCT	-0.907381	4.96326	-3.00467	0.0157526	0.265252	-2.89465
ACTG1P4	1.58331	5.47048	3.00465	0.0157532	0.265252	-2.89469
FAM200C	-0.818842	0.728083	-3.00411	0.0157667	0.265252	-2.89549
GIT1	-0.741237	0.919069	-3.00365	0.0157782	0.265252	-2.89616
TNNI2	1.01315	1.1429	3.00352	0.0157812	0.265252	-2.89635
SPG7	-0.705962	5.85306	-3.00349	0.0157821	0.265252	-2.8964
MRPS6	-1.55432	6.78661	-3.00335	0.0157854	0.265252	-2.89659
MOGAT1	-1.08277	2.72301	-3.00326	0.0157877	0.265252	-2.89673
CCDC174	-0.918893	3.21372	-3.00305	0.015793	0.265252	-2.89704
HOXB6	-1.33405	4.81478	-3.00181	0.015824	0.265252	-2.89886
POU2F2	1.59631	2.83746	3.00122	0.0158386	0.265252	-2.89973
IGF1R	-1.22126	7.25123	-3.00117	0.0158399	0.265252	-2.8998
TRMT10B	-0.539394	4.00017	-3.00109	0.0158418	0.265252	-2.89992
[truncated: 31,495 more rows]
